# Supplementary material for: Identification of Methicillin-Resistant Staphylococcus aureus (MRSA) Genetic Factors Involved in Human Endothelial Cells Damage, an Important Phenotype Correlated with Persistent Endovascular Infection
Source: Antibiotics (Basel). 2022 Feb 26;11(3):316. doi: 10.3390/antibiotics11030316 (PMC8944730; doi:10.3390/antibiotics11030316)
Supplement: Supplementary file 1 [file antibiotics-11-00316-s001.zip]

Archive with 1 entries (1 files):
- antibiotics-1598964-supplementary.xlsx
