# Supplementary material for: Identification of Methicillin-Resistant Staphylococcus aureus (MRSA) Genetic Factors Involved in Human Endothelial Cells Damage, an Important Phenotype Correlated with Persistent Endovascular Infection
Source: Antibiotics (Basel). 2022 Feb 26;11(3):316. doi: 10.3390/antibiotics11030316 (PMC8944730; doi:10.3390/antibiotics11030316)
Supplement: Supplementary file 1 [file antibiotics-11-00316-s001.zip › antibiotics-1598964-supplementary.xlsx]

## Sheet: Sheet1
Table S1: HMEC-1 damage caused by all the mutant strains, except mutants presented in Tables 1 and 2 in the NTML.
Gene Locus	Gene	Description	% EC damage (Mean ± SD)
SAUSA300_0647	hypothetical	ABC transporter, ATP-binding protein	65.72 ± 8.79
SAUSA300_2631	hypothetical	putative N-acetyltransferase	62.47 ± 10.59
SAUSA300_2503	hypothetical	secretory antigen precursor SsaA	58.79 ± 9.4
SAUSA300_0667	hypothetical	hypothetical protein	58.5 ± 1.39
SAUSA300_0309	hypothetical	ABC transporter ATP-binding protein	58.15 ± 9.44
SAUSA300_2415	hypothetical	conserved hypothetical protein	58.08 ± 9.33
SAUSA300_1509	hypothetical	peptidase, rhomboid family	58.02 ± 8.44
SAUSA300_0705	recQ	ATP-dependent DNA helicase RecQ	57.9 ± 4.39
SAUSA300_2493	hypothetical	conserved hypothetical protein	57.58 ± 6.63
SAUSA300_0078	copA	ATPase copper transport	57.55 ± 6.65
SAUSA300_0199	hypothetical	conserved hypothetical protein	57.49 ± 7.35
SAUSA300_0707	hypothetical	osmoprotectant ABC transporter permease	57.39 ± 17.94
SAUSA300_0633	fhuA	ferrichrome transport ATP-binding protein fhuA	57.25 ± 6.55
SAUSA300_2258	hypothetical	formate dehydrogenase, alpha subunit	57.18 ± 9.39
SAUSA300_1275	hypothetical	peptide ABC transporter permease	57.11 ± 1.23
SAUSA300_1852	hypothetical	putative ABC transporter, ATP-binding protein	56.74 ± 3.97
SAUSA300_2237	hypothetical	putative urea transporter	56.67 ± 5.9
SAUSA300_1851	hypothetical	putative membrane protein	56.59 ± 8.15
SAUSA300_1708	rot	staphylococcal accessory regulator Rot	56.4 ± 8.26
SAUSA300_0086	hypothetical	conserved hypothetical protein	56.26 ± 10.18
SAUSA300_1655	ald	alanine dehydrogenase	56.2 ± 8.32
SAUSA300_0264	hypothetical	ribose transporter RbsU	56.18 ± 11.57
SAUSA300_0648	hypothetical	ABC transporter, permease protein	56.15 ± 8.09
SAUSA300_0216	uhpT	sugar phosphate antiporter	56.13 ± 4.75
SAUSA300_1090	hypothetical	hypothetical protein	56.1 ± 3.35
SAUSA300_2211	hypothetical	putative membrane protein	56.1 ± 1.26
SAUSA300_0946	menD	inyl-6-hydroxy-2, 4-cyclohexadiene-1-carboxylic acid synthase/2-oxoglutarate decarbo	56.08 ± 6.37
SAUSA300_2421	hypothetical	conserved hypothetical protein	55.99 ± 5
SAUSA300_1859	hypothetical	hypothetical protein	55.91 ± 1.08
SAUSA300_2538	hypothetical	amino acid permease family protein	55.86 ± 8.34
SAUSA300_2363	hypothetical	cation efflux family protein	55.85 ± 8.98
SAUSA300_0096	hypothetical	conserved hypothetical protein	55.82 ± 9.1
SAUSA300_2357	hypothetical	ABC transporter, permease protein	55.82 ± 8.02
SAUSA300_2347	hypothetical	nitrite reductase transcriptional regulator NirR	55.75 ± 6.5
SAUSA300_1461	hypothetical	hypothetical protein	55.59 ± 4.57
SAUSA300_1031	hypothetical	conserved hypothetical protein	55.59 ± 3.12
SAUSA300_1565	hypothetical	hypothetical protein	55.58 ± 1.65
SAUSA300_2586	hypothetical	accessory secretory protein Asp2	55.45 ± 3.88
SAUSA300_2394	hypothetical	conserved hypothetical protein	55.44 ± 6.8
SAUSA300_2033	kdpB	K+-transporting ATPase, B subunit	55.38 ± 3.64
SAUSA300_2554	hypothetical	sulfite reductase flavoprotein	55.3 ± 5.86
SAUSA300_2126	hypothetical	drug resistance transporter, EmrB/QacA subfamily	55.17 ± 6.29
SAUSA300_2391	opuCc	glycine betaine/carnitine/choline ABC transporter	55.14 ± 7.07
SAUSA300_2397	hypothetical	putative transport protein	55.03 ± 3.08
SAUSA300_0799	int	integrase	54.99 ± 5.16
SAUSA300_1174	hypothetical	conserved hypothetical protein	54.94 ± 10.74
SAUSA300_2438	sarU	staphylococcal accessory regulator U	54.93 ± 8.09
SAUSA300_2298	hypothetical	multidrug resistance protein B, drug resistance transporter	54.92 ± 11.8
SAUSA300_0669	hypothetical	undecaprenol kinase	54.86 ± 5.03
SAUSA300_2383	hypothetical	amino acid permease	54.78 ± 9.33
SAUSA300_0876	hypothetical	putative membrane protein	54.75 ± 7.14
SAUSA300_1019	hypothetical	conserved hypothetical protein	54.74 ± 6.57
SAUSA300_2497	hypothetical	aminotransferase, class I	54.66 ± 6.9
SAUSA300_0128	hypothetical	conserved hypothetical protein	54.66 ± 9.01
SAUSA300_2579	hypothetical	N-acetylmuramoyl-L-alanine amidase domainprotein	54.61 ± 3.84
SAUSA300_1898	hypothetical	conserved hypothetical protein	54.59 ± 10.46
SAUSA300_0138	deoD	purine nucleoside phosphorylase	54.57 ± 5.29
SAUSA300_2532	panD	aspartate 1-decarboxylase	54.55 ± 0.92
SAUSA300_0947	hypothetical	hydrolase, alpha/beta hydrolase fold family	54.53 ± 9.25
SAUSA300_1503	hypothetical	putative competence protein ComGB	54.45 ± 6.61
SAUSA300_0185	argJ	arginine biosynthesis bifunctional protein ArgJ	54.4 ± 3.71
SAUSA300_0957	hypothetical	hypothetical protein	54.31 ± 3.41
SAUSA300_2259	hypothetical	putative transcriptional regulator	54.31 ± 4.39
SAUSA300_1896	pheA	prephenate dehydratase	54.25 ± 5.8
SAUSA300_1996	amt	ammonium transporter	54.12 ± 6.62
SAUSA300_0925	hypothetical	5' nucleotidase family protein	54.07 ± 6.43
SAUSA300_2540	hypothetical	fructose-bisphosphate aldolase class-I	53.94 ± 6.18
SAUSA300_0740	hypothetical	conserved hypothetical protein	53.91 ± 2.46
SAUSA300_1327	hypothetical	cell surface protein	53.9 ± 13.17
SAUSA300_0123	hypothetical	siderophore biosynthesis protein, IucC family"	53.9 ± 5.33
SAUSA300_1716	hypothetical	conserved hypothetical protein	53.82 ± 6.86
SAUSA300_0599	hypothetical	iron compound ABC transporter, permease protein	53.79 ± 10.06
SAUSA300_1056	hypothetical	conserved hypothetical protein	53.79 ± 8.89
SAUSA300_1458	hypothetical	glyoxalase family protein	53.72 ± 6.23
SAUSA300_2212	hypothetical	conserved hypothetical protein	53.7 ± 12.51
SAUSA300_1059	hypothetical	putative exotoxin 1	53.68 ± 8.9
SAUSA300_0465	hypothetical	conserved hypothetical protein	53.67 ± 10.59
SAUSA300_1506	hypothetical	hypothetical protein	53.62 ± 1.97
SAUSA300_1628	lysP	lysine-specific permease	53.51 ± 6.52
SAUSA300_0890	oppF	oligopeptide ABC transporter, ATP-binding protein	53.51 ± 9.95
SAUSA300_2169	hypothetical	hypothetical protein	53.39 ± 5.07
SAUSA300_2373	bioD	dethiobiotin synthase	53.38 ± 4.89
SAUSA300_0314	hypothetical	sodium:solute symporter family protein	53.36 ± 3.13
SAUSA300_2424	hypothetical	putative staphylococcal tandem lipoprotein	53.35 ± 8.95
SAUSA300_2622	hypothetical	hypothetical protein	53.33 ± 3.04
SAUSA300_2472	hypothetical	putative membrane protein	53.32 ± 9.37
SAUSA300_0361	hypothetical	ParB-like partition protein	53.31 ± 2.29
SAUSA300_2541	mqo	malate:quinone-oxidoreductase	53.29 ± 5.97
SAUSA300_0154	cap5C	capsular polysaccharide biosynthesis protein cap5C	53.25 ± 6.14
SAUSA300_2462	frp	NAD(P)H-flavin oxidoreductase	53.16 ± 2.23
SAUSA300_0466	hypothetical	conserved hypothetical protein	53.12 ± 6.88
SAUSA300_1060	hypothetical	putative exotoxin 4	53.1 ± 5.51
SAUSA300_2584	hypothetical	preprotein translocase, secA protein	53.04 ± 7.52
SAUSA300_0046	hypothetical	conserved hypothetical protein	53.03 ± 13.45
SAUSA300_2588	hypothetical	preprotein translocase, SecY protein	53.02 ± 12.4
SAUSA300_2539	hypothetical	aminotransferase	53.01 ± 15.86
SAUSA300_1714	ribE	riboflavin synthase, alpha subunit	52.94 ± 3.83
SAUSA300_2034	kdpA	K+-transporting ATPase, A subunit	52.93 ± 10.14
SAUSA300_0421	hypothetical	hypothetical protein	52.88 ± 5.83
SAUSA300_2405	hypothetical	putative membrane protein	52.88 ± 11.06
SAUSA300_0732	hypothetical	conserved hypothetical protein	52.88 ± 4.85
SAUSA300_0746	hypothetical	TPR domain protein	52.86 ± 10.62
SAUSA300_2099	hypothetical	cation efflux family protein	52.85 ± 12.48
SAUSA300_2376	hypothetical	conserved hypothetical protein	52.82 ± 8.44
SAUSA300_2087	hypothetical	putative peptidase	52.82 ± 5.79
SAUSA300_2011	leuB	3-isopropylmalate dehydrogenase	52.78 ± 7.34
SAUSA300_2268	hypothetical	sodium/bile acid symporter family protein	52.77 ± 7.06
SAUSA300_2310	hypothetical	conserved hypothetical protein	52.76 ± 5.74
SAUSA300_1318	hypothetical	DegV family protein	52.76 ± 5.68
SAUSA300_0704	hypothetical	ABC transporter ATP-binding protein	52.75 ± 3.73
SAUSA300_0581	hypothetical	conserved hypothetical protein	52.75 ± 3.37
SAUSA300_2637	hypothetical	hypothetical protein	52.74 ± 4.56
SAUSA300_0417	hypothetical	tandem lipoprotein	52.73 ± 5.54
SAUSA300_2307	hypothetical	ABC transporter, permease protein	52.73 ± 7.77
SAUSA300_2419	hypothetical	hypothetical protein	52.71 ± 4.33
SAUSA300_2629	hypothetical	conserved hypothetical protein	52.66 ± 0.99
SAUSA300_1961	hypothetical	phiPVL ORF41-like protein	52.65 ± 13.7
SAUSA300_0686	nagA	N-acetylglucosamine-6-phosphate deacetylase	52.61 ± 15.7
SAUSA300_0482	hypothetical	polysaccharide biosynthesis protein	52.61 ± 4.77
SAUSA300_0383	hypothetical	hypothetical protein	52.59 ± 5.95
SAUSA300_1317	msrA	methionine-S-sulfoxide reductase	52.54 ± 4.29
SAUSA300_2129	hypothetical	putative hemolysin III	52.54 ± 10.18
SAUSA300_0125	hypothetical	pyridoxal-dependent decarboxylase	52.54 ± 9.43
SAUSA300_0604	hypothetical	hydrolase, alpha/beta hydrolase fold family	52.54 ± 7.95
SAUSA300_2596	cap1C	capsular polysaccharide biosynthesis protein Cap1C	52.51 ± 5.74
SAUSA300_1999	rex	redox-sensing transcriptional repressor Rex	52.5 ± 4.96
SAUSA300_2578	hypothetical	putative phage infection protein	52.5 ± 11.25
SAUSA300_0179	hypothetical	putative D-isomer specific 2-hydroxyacid dehydrogenase	52.5 ± 5.22
SAUSA300_2277	hutI	imidazolonepropionase	52.49 ± 7.02
SAUSA300_1592	recJ	single-stranded-DNA-specific exonuclease RecJ	52.49 ± 9.09
SAUSA300_1015	ctaA	cytochrome oxidase assembly protein	52.48 ± 5.56
SAUSA300_0721	hypothetical	transferrin receptor	52.46 ± 6.92
SAUSA300_0877	clpB	Chaperone clpB	52.44 ± 3.06
SAUSA300_1054	hypothetical	conserved hypothetical protein	52.44 ± 10.96
SAUSA300_1799	hypothetical	putative sensor histidine kinase	52.41 ± 4.5
SAUSA300_1267	hypothetical	tryptophan synthase, beta subunit	52.37 ± 7.49
SAUSA300_2313	hypothetical	L-lactate permease	52.35 ± 7.87
SAUSA300_0539	ilvE	branched-chain amino acid aminotransferase	52.32 ± 7
SAUSA300_0846	hypothetical	Na+/H+ antiporter family protein	52.23 ± 7.16
SAUSA300_1234	rpsN	30S ribosomal protein S14	52.21 ± 3.91
SAUSA300_1496	hypothetical	glycine dehydrogenase, subunit 2	52.21 ± 9.31
SAUSA300_0516	hypothetical	conserved hypothetical protein	52.21 ± 8.28
SAUSA300_0785	hypothetical	acetyltransferase	52.19 ± 4.43
SAUSA300_0809	hypothetical	putative DNA primase	52.19 ± 2.64
SAUSA300_0218	hypothetical	sensor histidine kinase family protein	52.19 ± 10.19
SAUSA300_2044	cls	cardiolipin synthetase	52.14 ± 10.42
SAUSA300_2601	icaB	intercellular adhesion protein B	52.13 ± 1.4
SAUSA300_1902	hypothetical	conserved hypothetical protein	52.12 ± 7.82
SAUSA300_1188	mutS	DNA mismatch repair protein mutS	52.1 ± 11.7
SAUSA300_2439	galU	UTP-glucose-1-phosphate uridylyltransferase	52.08 ± 10.66
SAUSA300_2007	ilvB	acetolactate synthase large subunit	52.05 ± 5.47
SAUSA300_0122	hypothetical	siderophore biosynthesis protein, IucA/IucC family	52.04 ± 6.57
SAUSA300_1940	hypothetical	phage portal protein	51.96 ± 3.52
SAUSA300_2148	hypothetical	conserved hypothetical protein	51.94 ± 6.78
SAUSA300_2216	hypothetical	MarR family transcriptional regulator	51.93 ± 2.74
SAUSA300_0126	hypothetical	hypothetical protein	51.9 ± 4.16
SAUSA300_1210	hypothetical	conserved hypothetical protein	51.86 ± 8.17
SAUSA300_1058	hypothetical	alpha-hemolysin precursor	51.83 ± 1.38
SAUSA300_0013	hypothetical	putative membrane protein	51.8 ± 4.36
SAUSA300_1194	hypothetical	hydrolase, alpha/beta hydrolase fold family	51.73 ± 9.88
SAUSA300_2297	hypothetical	conserved hypothetical protein	51.71 ± 12.7
SAUSA300_1871	hypothetical	conserved hypothetical protein	51.7 ± 11.42
SAUSA300_2319	hypothetical	pyridine nucleotide-disulfide oxidoreductase	51.64 ± 1.78
SAUSA300_1337	hypothetical	hypothetical protein	51.61 ± 2.75
SAUSA300_0429	hypothetical	PAP2 family protein	51.58 ± 8.06
SAUSA300_2311	hypothetical	conserved hypothetical protein	51.58 ± 5.85
SAUSA300_1862	hypothetical	hypothetical protein	51.57 ± 6.29
SAUSA300_0659	hypothetical	sugar efflux transporter	51.57 ± 10.99
SAUSA300_0224	coa	staphylocoagulase precursor	51.56 ± 9.18
SAUSA300_2445	hypothetical	transcriptional regulator, MerR family	51.48 ± 4.15
SAUSA300_1638	phoR	sensory box histidine kinase PhoR	51.45 ± 7.12
SAUSA300_1948	hypothetical	phi77 ORF069-like protein	51.45 ± 3.62
SAUSA300_1482	hypothetical	FtsK/SpoIIIE family protein	51.45 ± 4.83
SAUSA300_1286	hypothetical	aspartate kinase	51.44 ± 7.16
SAUSA300_2219	moaA	molybdenum cofactor biosynthesis protein A	51.42 ± 8.54
SAUSA300_0963	qoxA	quinol oxidase, subunit II	51.42 ± 11.6
SAUSA300_0291	hypothetical	putative membrane protein	51.42 ± 5.5
SAUSA300_1517	hypothetical	endonuclease IV	51.41 ± 6.58
SAUSA300_1897	hypothetical	sodium-dependent transporter	51.41 ± 7.61
SAUSA300_0901	hypothetical	putative competence protein	51.4 ± 5.68
SAUSA300_1977	hypothetical	conserved hypothetical protein	51.4 ± 16.01
SAUSA300_2634	hypothetical	ABC transporter permease	51.38 ± 1.46
SAUSA300_2137	hypothetical	conserved hypothetical protein	51.38 ± 6
SAUSA300_0721	hypothetical	transferrin receptor	51.37 ± 5.32
SAUSA300_0641	hypothetical	putative lipase/esterase	51.37 ± 3.46
SAUSA300_0229	hypothetical	putative acyl-CoA transferase FadX	51.36 ± 4.63
SAUSA300_1636	polA	DNA polymerase I superfamily	51.34 ± 10.9
SAUSA300_2223	mobB	molybdopterin-guanine dinucleotide biosynthesis protein B	51.33 ± 10.27
SAUSA300_1423	polA	phage related DNA polymerase, family A	51.32 ± 3.45
SAUSA300_0384	hypothetical	hypothetical protein	51.28 ± 7.46
SAUSA300_2377	hypothetical	glycerate kinase	51.28 ± 7.08
SAUSA300_1512	pbp3	penicillin-binding protein 3	51.24 ± 5.32
SAUSA300_0935	hypothetical	conserved hypothetical protein	51.19 ± 4.23
SAUSA300_0592	hypothetical	hypothetical protein	51.14 ± 8.73
SAUSA300_1867	hypothetical	conserved hypothetical protein	51.14 ± 9.36
SAUSA300_0665	hypothetical	acetyltransferase, GNAT family	51.07 ± 5.29
SAUSA300_1864	hypothetical	putative membrane protein	51.06 ± 9.71
SAUSA300_0283	hypothetical	essC protein	51.06 ± 5.94
SAUSA300_1781	hemG	protoporphyrinogen oxidase	51.03 ± 5.27
SAUSA300_1167	pnpA	polyribopolyribonucleotide nucleotidyltransferase	51.03 ± 4.42
SAUSA300_0578	hypothetical	hypothetical protein	51.03 ± 1.52
SAUSA300_0045	hypothetical	HNH endonuclease family protein	50.99 ± 6.56
SAUSA300_2581	hypothetical	putative surface anchored protein	50.98 ± 3.37
SAUSA300_1041	hypothetical	conserved hypothetical protein	50.97 ± 5.31
SAUSA300_0679	hypothetical	conserved hypothetical protein	50.97 ± 2.76
SAUSA300_0579	hypothetical	conserved hypothetical protein	50.96 ± 6.17
SAUSA300_0694	hypothetical	putative membrane protein	50.92 ± 9.07
SAUSA300_0182	hypothetical	4'-phosphopantetheinyl transferase superfamily protein	50.9 ± 7.65
SAUSA300_1071	hypothetical	conserved hypothetical protein	50.9 ± 9.05
SAUSA300_2628	rarD	RarD protein	50.89 ± 3.22
SAUSA300_2566	arcR	transcriptional regulator, Crp/Fnr family	50.86 ± 4.62
SAUSA300_0828	hypothetical	5-nucleotidase family protein	50.84 ± 8.32
SAUSA300_2626	hypothetical	conserved hypothetical protein	50.84 ± 5.17
SAUSA300_0167	cap5P	capsular polysaccharide biosynthesis protein Cap5P	50.82 ± 4.22
SAUSA300_0712	hypothetical	amino acid/peptide transporter (Peptide:H+ symporter)	50.82 ± 7.68
SAUSA300_2254	hypothetical	similar to glycerate dehydrogenase	50.81 ± 8.48
SAUSA300_0764	rnr	ribonuclease R	50.77 ± 5.68
SAUSA300_1771	hypothetical	conserved hypothetical protein	50.76 ± 8.95
SAUSA300_0205	hypothetical	staphylococcal tandem lipoprotein	50.76 ± 4.46
SAUSA300_0445	gltB	glutamate synthase, large subunit	50.75 ± 7.29
SAUSA300_1751	hsdS	type I restriction-modification enzyme, S subunit	50.74 ± 1.79
SAUSA300_1538	hypothetical	ribosomal protein L11 methyltransferase	50.71 ± 8.65
SAUSA300_0214	hypothetical	conserved hypothetical protein	50.71 ± 7.52
SAUSA300_1533	hypothetical	conserved hypothetical protein	50.67 ± 8.4
SAUSA300_0405	hsdM	type I restriction-modification system, M subunit	50.63 ± 7.72
SAUSA300_0215	hypothetical	conserved hypothetical protein	50.62 ± 8.19
SAUSA300_1641	gltA	citrate synthase II	50.58 ± 13.12
SAUSA300_2568	hypothetical	arginine/ornithine antiporter	50.53 ± 6.42
SAUSA300_2520	hypothetical	transporter gate domain protein	50.51 ± 6.71
SAUSA300_2314	hypothetical	conserved hypothetical protein	50.51 ± 3.05
SAUSA300_2134	hypothetical	iron compound ABC transporter, permease protein	50.49 ± 7.05
SAUSA300_0701	hypothetical	conserved hypothetical protein TIGR00370	50.49 ± 4.37
SAUSA300_0612	hypothetical	putative monovalent cation/H+ antiporter subunit C	50.46 ± 1.51
SAUSA300_2156	hypothetical	lactose phosphotransferase system repressor	50.46 ± 9.07
SAUSA300_1761	epiE	lantibiotic epidermin immunity protein F	50.45 ± 17.4
SAUSA300_2451	hypothetical	drug transporter	50.45 ± 5.62
SAUSA300_2109	fmtB	truncated FmtB protein	50.38 ± 9.09
SAUSA300_0434	metB	cystathionine gamma-synthase	50.35 ± 11.34
SAUSA300_1430	hypothetical	phiSLT ORF 87-like protein, putative DNA-binding protein	50.31 ± 1.93
SAUSA300_0136	hypothetical	cell wall surface anchor family protein	50.29 ± 5.51
SAUSA300_2009	ilvC	ketol-acid reductoisomerase	50.27 ± 0.33
SAUSA300_2224	moeA	molybdopterin biosynthesis protein A	50.27 ± 8.35
SAUSA300_2242	ureF	urease accessory protein UreF	50.27 ± 8.91
SAUSA300_0044	hypothetical	metallo-beta-lactamase family protein	50.17 ± 9.74
SAUSA300_2624	hypothetical	hypothetical protein	50.15 ± 8.09
SAUSA300_1047	sdhA	succinate dehydrogenase, flavoprotein subunit	50.11 ± 11.19
SAUSA300_1941	hypothetical	phi77 ORF003-like protein, phage terminase,large subunit	50.11 ± 7.41
SAUSA300_1849	mutY	A/G-specific adenine glycosylase	50.08 ± 9.65
SAUSA300_0730	hypothetical	GGDEF domain-containing protein	50.08 ± 7.6
SAUSA300_0171	hypothetical	cation efflux family protein	50.08 ± 7.66
SAUSA300_0104	hypothetical	transcriptional regulator, AraC family	50.06 ± 10.81
SAUSA300_2079	fba	fructose bisphosphate aldolase	50.04 ± 6.85
SAUSA300_2036	kdpE	DNA-binding response regulator, KdpE	50.03 ± 4.1
SAUSA300_1268	trpA	tryptophan synthase, alpha subunit	50.03 ± 6.82
SAUSA300_0134	hypothetical	polysaccharide extrusion protein	50.01 ± 5.39
SAUSA300_0636	hypothetical	dihydroxyacetone kinase, DhaK subunit	49.98 ± 12.8
SAUSA300_2414	hypothetical	conserved hypothetical protein	49.94 ± 1.94
SAUSA300_2565	clfB	clumping factor B	49.93 ± 4.11
SAUSA300_0932	hypothetical	hypothetical protein	49.93 ± 5.57
SAUSA300_0972	purF	amidophosphoribosyltransferase	49.91 ± 8.24
SAUSA300_2278	hutU	urocanate hydratase	49.9 ± 8.16
SAUSA300_1425	hypothetical	conserved hypothetical phage protein	49.85 ± 13.6
SAUSA300_0654	hypothetical	staphylococcal accessory protein X	49.85 ± 4.23
SAUSA300_0845	ampA	cytosol aminopeptidase	49.84 ± 6.86
SAUSA300_0978	hypothetical	ABC transporter, ATP-binding protein	49.75 ± 6.01
SAUSA300_0481	mfd	transcription-repair coupling factor	49.74 ± 5.97
SAUSA300_0324	hypothetical	conserved hypothetical protein	49.72 ± 7.61
SAUSA300_0191	ptsG	PTS system, glucose-specific IIBC component domain protein	49.71 ± 8.9
SAUSA300_2056	hypothetical	hypothetical protein	49.7 ± 1.91
SAUSA300_0911	hypothetical	transporter, monovalent cation:proton antiporter-2 (CPA2) family protein	49.69 ± 8.35
SAUSA300_0600	hypothetical	hydrolase, haloacid dehalogenase-like family	49.67 ± 12.86
SAUSA300_2035	kdpD	sensor histidine kinase, KdpD	49.66 ± 10.24
SAUSA300_0152	Cap5A	capsular polysaccharide biosynthesis protein Cap5A	49.65 ± 7.34
SAUSA300_0644	hypothetical	conserved hypothetical protein	49.63 ± 1.41
SAUSA300_1113	pknB	protein kinase	49.6 ± 10.23
SAUSA300_0674	hypothetical	oxidoreductase, aldo/keto reductase family	49.56 ± 10.58
SAUSA300_0863	hypothetical	argininosuccinate lyase	49.55 ± 4.74
SAUSA300_0341	hypothetical	putative membrane protein	49.55 ± 3.65
SAUSA300_2302	tcaA	teicoplanin resistance associated membrane protein TcaA protein	49.51 ± 13.77
SAUSA300_0668	hypothetical	conserved hypothetical protein	49.48 ± 12.84
SAUSA300_1802	hypothetical	conserved hypothetical protein	49.46 ± 13.25
SAUSA300_1262	trpE	anthranilate synthase component I	49.45 ± 6.75
SAUSA300_2317	hypothetical	putative zinc-binding dehydrogenase	49.45 ± 6.12
SAUSA300_0700	hypothetical	conserved hypothetical protein	49.43 ± 9.73
SAUSA300_2623	pcp	pyrrolidone-carboxylate peptidase	49.42 ± 9.45
SAUSA300_0535	hypothetical	putative pyridoxal phosphate-dependent acyltransferase	49.42 ± 6.7
SAUSA300_2086	hypothetical	conserved hypothetical protein	49.42 ± 4.48
SAUSA300_0796	hypothetical	ABC transporter ATP-binding protein	49.4 ± 5.18
SAUSA300_0650	hypothetical	phosphate transporter family protein	49.39 ± 8.63
SAUSA300_1681	acuC	acetoin utilization protein AcuC	49.34 ± 7.58
SAUSA300_1676	sgtA	probable transglycosylase	49.31 ± 10.69
SAUSA300_2333	narK	nitrite extrusion protein	49.25 ± 13.34
SAUSA300_0584	hypothetical	hypothetical protein	49.21 ± 4.99
SAUSA300_0403	hypothetical	exotoxin	49.17 ± 6.12
SAUSA300_2129	hypothetical	putative hemolysin III	49.14 ± 8.94
SAUSA300_2555	hypothetical	glutathione peroxidase	49.12 ± 0.22
SAUSA300_1294	hypothetical	conserved hypothetical protein	49.12 ± 16.06
SAUSA300_1930	hypothetical	phi77 ORF001-like protein, phage tail tape measure protein	49.12 ± 8.69
SAUSA300_2097	hypothetical	conserved hypothetical protein"	49.12 ± 3.42
SAUSA300_1363	gpsA	NAD(P)H-dependent glycerol-3-phosphate dehydrogenase	49.1 ± 7.49
SAUSA300_0754	hypothetical	conserved hypothetical protein	49.07 ± 0.86
SAUSA300_0336	hypothetical	hypothetical protein	49.06 ± 6.62
SAUSA300_1330	ilvA	threonine dehydratase	49.04 ± 17.26
SAUSA300_2240	ureC	urease, alpha subunit	49.02 ± 6.52
SAUSA300_2535	panE	2-dehydropantoate 2-reductase	49.01 ± 3.96
SAUSA300_2529	hypothetical	hypothetical protein	49.01 ± 4.37
SAUSA300_0099	plc	1-phosphatidylinositol phosphodiesterase	48.97 ± 6.46
SAUSA300_2364	sbi	IgG-binding protein SBI	48.97 ± 7.41
SAUSA300_2328	hypothetical	conserved hypothetical protein	48.97 ± 18.46
SAUSA300_2526	pyrD	dihydroorotate dehydrogenase	48.96 ± 1.41
SAUSA300_1844	hypothetical	bacterioferritin comigratory protein	48.96 ± 10.2
SAUSA300_0010	hypothetical	putative membrane protein	48.94 ± 12.01
SAUSA300_2552	hypothetical	citrate transporter, permease	48.86 ± 5.52
SAUSA300_0640	hypothetical	putative membrane protein	48.86 ± 12.41
SAUSA300_0603	hypothetical	conserved hypothetical protein	48.86 ± 5.68
SAUSA300_2416	hypothetical	glucose 1-dehydrogenase-like protein	48.84 ± 6.98
SAUSA300_1733	hypothetical	conserved hypothetical protein	48.83 ± 6.49
SAUSA300_1498	gcvT	aminomethyltransferase (glycine cleavage system T protein)	48.81 ± 3.09
SAUSA300_2208	topB	DNA topoisomerase III	48.79 ± 6.46
SAUSA300_0327	hypothetical	hypothetical protein	48.79 ± 4.76
SAUSA300_1995	scrR	sucrose operon repressor	48.78 ± 12.31
SAUSA300_0210	hypothetical	maltose ABC transporter, permease protein	48.73 ± 11.2
SAUSA300_0829	lipA	lipoic acid synthetase	48.7 ± 12.19
SAUSA300_1483	hypothetical	conserved hypothetical protein	48.7 ± 8.84
SAUSA300_2412	hypothetical	hypothetical protein	48.66 ± 0.27
SAUSA300_1905	hypothetical	conserved hypothetical protein	48.65 ± 7.16
SAUSA300_2349	hypothetical	formate/nitrite transporter family protein	48.65 ± 6.64
SAUSA300_1662	hypothetical	aminotransferase, class V	48.63 ± 13.2
SAUSA300_1651	hypothetical	CBS domain protein	48.62 ± 8.49
SAUSA300_0298	hypothetical	conserved hypothetical protein	48.62 ± 5.67
SAUSA300_0436	hypothetical	ABC transporter, permease protein	48.58 ± 3.65
SAUSA300_0241	hypothetical	PTS system, sorbitol-specific IIC component	48.56 ± 6.45
SAUSA300_0293	hypothetical	conserved hypothetical protein	48.56 ± 10.63
SAUSA300_1780	hypothetical	conserved hypothetical protein	48.56 ± 5.95
SAUSA300_1228	hypothetical	homoserine kinase	48.56 ± 5.87
SAUSA300_0660	hypothetical	conserved hypothetical protein	48.55 ± 11.02
SAUSA300_0988	trkA	potassium uptake protein	48.53 ± 11.01
SAUSA300_1332	hypothetical	putative 5'-3' exonuclease	48.52 ± 10.8
SAUSA300_1588	hypothetical	N-acetylmuramoyl-L-alanine amidase	48.52 ± 1.16
SAUSA300_0833	hypothetical	hypothetical protein	48.51 ± 7.53
SAUSA300_1523	hypothetical	conserved hypothetical protein	48.51 ± 5.64
SAUSA300_0271	hypothetical	ABC transporter ATP-binding protein	48.45 ± 8.78
SAUSA300_0794	hypothetical	Toprim domain protein	48.45 ± 13.76
SAUSA300_2150	lacE	PTS system, lactose-specific IIBC componen	48.38 ± 15.97
SAUSA300_0362	hypothetical	conserved hypothetical protein	48.34 ± 3.65
SAUSA300_1706	hypothetical	hypothetical protein	48.31 ± 3.06
SAUSA300_0734	hypothetical	putative comf operon protein 1	48.28 ± 7.14
SAUSA300_1846	hypothetical	conserved hypothetical protein	48.26 ± 5.64
SAUSA300_0212	hypothetical	oxidoreductase, Gfo/Idh/MocA family	48.26 ± 5.1
SAUSA300_0162	cap5K	capsular polysaccharide biosynthesis protein Cap5K	48.22 ± 1.39
SAUSA300_1860	pepS	aminopeptidase PepS	48.22 ± 2.07
SAUSA300_1246	acnA	aconitate hydratase	48.2 ± 8.94
SAUSA300_1353	hypothetical	hypothetical protein	48.17 ± 6.02
SAUSA300_0220	pflB	formate acetyltransferase	48.14 ± 9.13
SAUSA300_2452	hypothetical	transcriptional regulator, MarR family	48.14 ± 12.8
SAUSA300_0340	hypothetical	NADH-dependent FMN reductase	48.11 ± 12.4
SAUSA300_2531	hypothetical	hydrolase, CocE/NonD family	48.11 ± 4.72
SAUSA300_1278	pepF	oligoendopeptidase F	48.09 ± 7.55
SAUSA300_2207	hypothetical	xanthine/uracil permease family protein	48.07 ± 7.65
SAUSA300_2162	hypothetical	M23/M37 peptidase domain protein	48.06 ± 4.96
SAUSA300_0424	hypothetical	putative cobalamin synthesis protein	48.04 ± 9.06
SAUSA300_1366	hypothetical	hypothetical protein	48.03 ± 9.66
SAUSA300_1623	hypothetical	conserved hypothetical protein	48.03 ± 15.9
SAUSA300_0227	fadD	acyl-CoA dehydrogenase FadD	48.02 ± 11.41
SAUSA300_2354	hypothetical	putative lipoprotein	48.02 ± 16.35
SAUSA300_0511	radA	DNA repair protein RadA	48.01 ± 8.5
SAUSA300_0490	hslO	Hsp33-like chaperonin	48 ± 3.71
SAUSA300_0160	cap5I	capsular polysaccharide biosynthesis proteinCap5I	47.98 ± 10.64
SAUSA300_2089	pdp	pyrimidine nucleoside phosphorylase	47.96 ± 8.97
SAUSA300_2398	hypothetical	putative membrane protein	47.96 ± 5.66
SAUSA300_2082	rpoE	DNA-directed RNA polymerase, delta subunit	47.95 ± 15
SAUSA300_2382	hypothetical	hypothetical protein	47.92 ± 3.09
SAUSA300_0139	hypothetical	putative tetracycline resistance protein	47.89 ± 6.9
SAUSA300_0548	hypothetical	sdrE protein	47.89 ± 5.2
SAUSA300_2504	hypothetical	acyltransferase	47.88 ± 9.3
SAUSA300_2160	hypothetical	MerR family transcriptional regulator	47.86 ± 7.56
SAUSA300_2595	hypothetical	acetyltransferase, GNAT family	47.86 ± 2.34
SAUSA300_2498	crtN	squalene synthase	47.85 ± 6.95
SAUSA300_0825	hypothetical	oxidoreductase, 2-nitropropane dioxygenase family	47.85 ± 4.96
SAUSA300_2091	deoD	purine nucleoside phosphorylase	47.82 ± 13.33
SAUSA300_2375	hypothetical	ABC transporter, ATP-binding/permease protein	47.82 ± 15.77
SAUSA300_0146	hypothetical	conserved hypothetical protein	47.81 ± 7.54
SAUSA300_0225	hypothetical	putative acyl-CoA acetyltransferase FadA	47.77 ± 4.48
SAUSA300_1784	hypothetical	signal transduction protein TRAP	47.77 ± 8.44
SAUSA300_2436	hypothetical	putative cell wall surface anchor family protein	47.73 ± 3.53
SAUSA300_1219	hypothetical	putative sensor histidine kinase	47.73 ± 6.21
SAUSA300_0382	hypothetical	sodium:dicarboxylate symporter family protein	47.67 ± 8.24
SAUSA300_0784	hypothetical	LysE/YggA family protein	47.66 ± 3.46
SAUSA300_1491	hypothetical	proline dipeptidase	47.65 ± 9.72
SAUSA300_0194	hypothetical	sucrose-specific PTS tranporter protein	47.62 ± 8
SAUSA300_1225	hypothetical	aspartate kinase	47.62 ± 5.68
SAUSA300_2371	bioB	biotin synthase	47.6 ± 8.35
SAUSA300_1421	hypothetical	phiSLT ORF122-like protein, DNA polymerase	47.6 ± 4.97
SAUSA300_1254	hypothetical	hypothetical protein	47.59 ± 3.77
SAUSA300_0328	hypothetical	lipoate-protein ligase A family protein	47.59 ± 13.23
SAUSA300_2450	hypothetical	DedA family protein	47.56 ± 8.04
SAUSA300_2355	hypothetical	putative lipoprotein	47.55 ± 3.93
SAUSA300_1029	hypothetical	iron transport associated domain protein	47.55 ± 7.69
SAUSA300_0297	hypothetical	putative lipoprotein	47.54 ± 16.18
SAUSA300_0872	hypothetical	conserved hypothetical protein	47.54 ± 6.69
SAUSA300_2014	ilvA	threonine dehydratase	47.51 ± 8.34
SAUSA300_2095	hypothetical	conserved hypothetical protein	47.46 ± 6.37
SAUSA300_0030	hypothetical	putative glycerophosphoryl diester phosphodiesterase	47.45 ± 13.01
SAUSA300_0869	rexB	exonuclease RexB	47.42 ± 5.78
SAUSA300_1973	hypothetical	truncated beta-hemolysin	47.41 ± 4.12
SAUSA300_2410	hypothetical	oligopeptide ABC transporter, permease protein	47.38 ± 10.08
SAUSA300_0401	hypothetical	superantigen-like protein 7	47.37 ± 2.04
SAUSA300_0306	brnQ	branched-chain amino acid transport system II carrier protein	47.36 ± 8.66
SAUSA300_1065	hypothetical	exfoliative toxin A	47.35 ± 3.7
SAUSA300_1725	hypothetical	putative translaldolase	47.32 ± 6.22
SAUSA300_0102	hypothetical	staphylococcal tandem lipoprotein	47.29 ± 12.51
SAUSA300_0815	ear	Ear protein	47.25 ± 10.61
SAUSA300_0230	hypothetical	putative membrane protein	47.24 ± 6.3
SAUSA300_0281	hypothetical	conserved hypothetical protein	47.24 ± 1.98
SAUSA300_0204	ggt	gamma-glutamyltranspeptidase	47.23 ± 13.28
SAUSA300_1806	hypothetical	putative iron-sulfur cluster-binding protein	47.17 ± 11.12
SAUSA300_2545	hypothetical	choline dehydrogenase	47.17 ± 10.63
SAUSA300_1265	trpC	N-(5'phosphoribosyl)anthranilate isomerase	47.16 ± 4.77
SAUSA300_1850	hypothetical	hypothetical protein	47.16 ± 7.01
SAUSA300_0462	hypothetical	conserved hypothetical protein	47.16 ± 11.34
SAUSA300_0198	hypothetical	hypothetical protein	47.14 ± 9.33
SAUSA300_0137	hypothetical	transcriptional regulator, GntR family	47.11 ± 5.18
SAUSA300_0826	hypothetical	hypothetical protein	47.1 ± 7.59
SAUSA300_1760	epiG	lantibiotic epidermin immunity protein F	47.09 ± 15.23
SAUSA300_0930	hypothetical	lipoate-protein ligase A family protein	47.06 ± 3.03
SAUSA300_2262	hypothetical	putative membrane protein	47.05 ± 9.26
SAUSA300_0110	hypothetical	transcriptional regulator, GntRfamily/aminotransferase, class I	47.05 ± 7.3
SAUSA300_0101	hypothetical	staphylococcal tandem lipoprotein	47.03 ± 10.21
SAUSA300_2396	hypothetical	para-nitrobenzyl esterase	46.99 ± 12.72
SAUSA300_2549	bccT	choline/carnitine/betaine transporter, BCCT family	46.97 ± 8.34
SAUSA300_2338	hypothetical	sensor histidine kinase	46.95 ± 4.42
SAUSA300_2605	hisIE	ctional phosphoribosyl-AMP cyclohydrolase/phosphoribosyl-ATP pyrophosphatase pr	46.93 ± 5.88
SAUSA300_1945	hypothetical	phi77 ORF071-like protein	46.9 ± 6.51
SAUSA300_1441	srrB	staphylococcal respiratory response protein, srrB	46.89 ± 8.83
SAUSA300_0882	hypothetical	hypothetical protein	46.88 ± 6.48
SAUSA300_2390	opuCd	glycine betaine/carnitine/choline transport system permease	46.82 ± 14.31
SAUSA300_0346	hypothetical	putative membrane protein	46.81 ± 10.88
SAUSA300_0536	hypothetical	chaperone protein HchA	46.8 ± 12.58
SAUSA300_1543	hypothetical	oxygen-independent coproporphyrinogen III oxidase	46.8 ± 4.63
SAUSA300_2157	hypothetical	NAD-dependent deacetylase	46.79 ± 4.01
SAUSA300_1042	hypothetical	hypothetical protein	46.76 ± 9.24
SAUSA300_0621	hypothetical	iron-dependent repressor	46.72 ± 18.05
SAUSA300_0892	hypothetical	oligopeptide ABC transporter, oligopeptide-binding protein	46.71 ± 9.03
SAUSA300_2616	hypothetical	cobalt transport family protein	46.68 ± 12.09
SAUSA300_2271	hypothetical	phosphosugar-binding transcriptional regulator	46.67 ± 9.17
SAUSA300_0151	adhE	alcohol dehydrogenase, iron-containing	46.65 ± 8.45
SAUSA300_0387	pbuX	xanthine permease	46.65 ± 7.5
SAUSA300_1479	hypothetical	hypothetical protein	46.63 ± 5.7
SAUSA300_2149	lacG	6-phospho-beta-galactosidase	46.62 ± 14.76
SAUSA300_1878	rumA	RNA methyltransferase, TrmA family	46.58 ± 7.15
SAUSA300_2523	hypothetical	conserved hypothetical protein	46.56 ± 14.99
SAUSA300_1929	hypothetical	phi77 ORF004-like protein, putative phage tail component	46.56 ± 14.25
SAUSA300_0741	uvrB	excinuclease ABC, B subunit	46.53 ± 7.87
SAUSA300_1408	hypothetical	phage helicase	46.53 ± 8.06
SAUSA300_1907	hypothetical	hypothetical protein	46.53 ± 3.51
SAUSA300_0270	lytM	peptidoglycan hydrolase	46.52 ± 17.11
SAUSA300_1808	hypothetical	amino acid ABC transporter, permease/substrate-binding protein	46.5 ± 5.16
SAUSA300_0684	fruB	fructose 1-phosphate kinase	46.49 ± 4.63
SAUSA300_0353	hypothetical	conserved hypothetical protein	46.48 ± 15.1
SAUSA300_0893	oppF	oligopeptide ABC transporter, ATP-binding protein	46.45 ± 1.33
SAUSA300_0103	hypothetical	staphylococcal tandem lipoprotein	46.45 ± 7.89
SAUSA300_2458	hypothetical	glyoxylase family protein	46.45 ± 7.65
SAUSA300_0233	hypothetical	conserved hypothetical protein	46.43 ± 17.25
SAUSA300_2130	hypothetical	UTP-glucose-1-phosphate uridylyltransferase family protein	46.42 ± 13.51
SAUSA300_1802	hypothetical	conserved hypothetical protein	46.4 ± 7.23
SAUSA300_1980	hypothetical	acetyltransferase, GNAT family	46.34 ± 16.96
SAUSA300_1787	hypothetical	HIT family protein	46.33 ± 8.98
SAUSA300_1728	hypothetical	oxidoreductase, aldo/keto reductase family	46.32 ± 4.89
SAUSA300_0980	hypothetical	hypothetical protein	46.3 ± 5.73
SAUSA300_1415	hypothetical	phiSLT ORF 77-like protein	46.29 ± 1.99
SAUSA300_1559	hypothetical	putative enterotoxin type A	46.28 ± 8.66
SAUSA300_2384	hypothetical	putative Na+/H+ antiporter	46.28 ± 8.48
SAUSA300_1326	hypothetical	putative cell wall enzyme EbsB	46.27 ± 11.12
SAUSA300_2067	glyA	serine hydroxymethyltransferase	46.25 ± 14.56
SAUSA300_0213	hypothetical	Gfo/Idh/MocA family oxidoreductase	46.25 ± 14.39
SAUSA300_1061	hypothetical	superantigen-like protein	46.24 ± 1.68
SAUSA300_0217	hypothetical	DNA-binding response regulator, AraC family	46.24 ± 14.21
SAUSA300_0653	hypothetical	AraC family transcriptional regulator	46.22 ± 4.93
SAUSA300_2536	budA	alpha-acetolactate decarboxylase	46.2 ± 11.44
SAUSA300_1705	hypothetical	putative drug transporter	46.2 ± 13.96
SAUSA300_2441	fnbA	fibronectin binding protein A	46.19 ± 3.59
SAUSA300_1762	epiF	lantibiotic epidermin immunity protein F	46.16 ± 2.39
SAUSA300_0381	hypothetical	putative NAD(P)H-flavin oxidoreductase	46.13 ± 14.43
SAUSA300_2640	hypothetical	putative transcriptional regulator	46.13 ± 7.72
SAUSA300_1306	sucA	2-oxoglutarate dehydrogenase, E1 component	46.11 ± 9.74
SAUSA300_2543	hypothetical	hypothetical protein	46.11 ± 4.49
SAUSA300_0671	hypothetical	ABC transporter, ATP-binding protein, MsbA family	46.11 ± 9.42
SAUSA300_2136	hypothetical	iron compound ABC transporter, iron compound-binding protein	46.11 ± 8.7
SAUSA300_1189	mutL	DNA mismatch repair protein mutL	46.1 ± 3.05
SAUSA300_0711	hypothetical	conserved hypothetical protein	46.07 ± 14.61
SAUSA300_1285	hypothetical	ABC transporter, ATP-binding protein	46.05 ± 8.12
SAUSA300_1722	hypothetical	hypothetical protein	46.04 ± 1.9
SAUSA300_2362	gpmA	2,3-bisphosphoglycerate-dependent phosphoglycerate mutase	46.02 ± 5.37
SAUSA300_0063	hypothetical	cyclic nucleotide-binding domain protein	46.01 ± 9.42
SAUSA300_1858	hypothetical	conserved hypothetical protein	46 ± 6.54
SAUSA300_1916	hypothetical	hypothetical protein	45.99 ± 8.34
SAUSA300_1551	hypothetical	conserved hypothetical protein	45.97 ± 4.76
SAUSA300_0161	Cap5J	capsular polysaccharide biosynthesis protein Cap5J	45.96 ± 2.21
SAUSA300_2385	hypothetical	putative membrane protein	45.95 ± 4.36
SAUSA300_0894	hypothetical	oligopeptide ABC transporter, ATP-binding protein	45.94 ± 0.17
SAUSA300_1045	uvrC	excinuclease ABC subunit C	45.92 ± 6.9
SAUSA300_1258	hypothetical	4-oxalocrotonate tautomerase	45.89 ± 3.72
SAUSA300_0726	hypothetical	glycerate kinase family protein	45.89 ± 13.58
SAUSA300_2085	hypothetical	conserved hypothetical protein	45.88 ± 9.8
SAUSA300_1738	hypothetical	putative lipoprotein	45.87 ± 13.52
SAUSA300_2420	hypothetical	conserved hypothetical protein	45.82 ± 8.88
SAUSA300_0211	hypothetical	maltose ABC transporter, permease protein	45.77 ± 8.91
SAUSA300_0256	hypothetical	holin-like protein lrgA	45.77 ± 3.71
SAUSA300_0432	hypothetical	sodium dependent transporter	45.74 ± 4.69
SAUSA300_0027	hypothetical	hypothetical protein	45.72 ± 5.96
SAUSA300_0276	hypothetical	hypothetical protein	45.72 ± 5.06
SAUSA300_0319	hypothetical	putative membrane protein	45.72 ± 16.08
SAUSA300_1081	hypothetical	conserved hypothetical protein	45.72 ± 10.3
SAUSA300_1544	lepA	GTP-binding protein LepA	45.71 ± 8.49
SAUSA300_2600	icaA	intercellular adhesion protein A	45.7 ± 14.8
SAUSA300_1998	hypothetical	putative membrane protein	45.7 ± 9.02
SAUSA300_1800	hypothetical	ribosomal large subunit pseudouridine synthase, RluD subfamily	45.69 ± 6.8
SAUSA300_1842	hypothetical	transcriptional regulator, Fur family	45.68 ± 13.44
SAUSA300_0222	hypothetical	putative membrane protein	45.65 ± 11.01
SAUSA300_2073	tdk	thymidine kinase	45.64 ± 13.02
SAUSA300_0748	hypothetical	conserved hypothetical protein	45.64 ± 5.02
SAUSA300_0286	hypothetical	conserved hypothetical protein	45.62 ± 10.21
SAUSA300_2551	nrdD	anaerobic ribonucleotide reductase, large subunit	45.61 ± 8.88
SAUSA300_0999	potA	spermidine/putrescine ABC transporter ATP-binding protein	45.58 ± 7.05
SAUSA300_1438	hypothetical	phiSLT ORF401-like protein, integrase	45.56 ± 12.6
SAUSA300_0166	Cap5O	capsular polysaccharide biosynthesis protein Cap5O	45.54 ± 0.06
SAUSA300_0040	hypothetical	conserved hypothetical protein	45.53 ± 14.13
SAUSA300_0084	hypothetical	hypothetical protein	45.49 ± 7.23
SAUSA300_1711	putA	proline dehydrogenase	45.48 ± 12.83
SAUSA300_0736	yfiA	ribosomal subunit interface protein	45.48 ± 6.34
SAUSA300_0247	hypothetical	putative teichoic acid biosynthesis protein B	45.48 ± 9.93
SAUSA300_2351	hypothetical	Zn-binding lipoprotein adcA-like protein	45.48 ± 6.93
SAUSA300_1604	mreD	rod shape-determining protein MreD	45.47 ± 3.68
SAUSA300_1801	fumC	fumarate hydratase, class II	45.45 ± 7.3
SAUSA300_1372	hypothetical	conserved hypothetical protein	45.44 ± 6.52
SAUSA300_1584	hypothetical	ATPase, AAA family	45.34 ± 9.4
SAUSA300_0404	hypothetical	exotoxin	45.33 ± 14.11
SAUSA300_0891	oppA	oligopeptide ABC transporter, substrate-binding protein	45.31 ± 16.09
SAUSA300_1178	recA	recombinase A	45.31 ± 8.87
SAUSA300_1970	hypothetical	putative exonuclease	45.31 ± 16.68
SAUSA300_2301	tcaB	teicoplanin resistance associated membrane protein TcaB protein	45.28 ± 13.54
SAUSA300_1972	int	integrase	45.27 ± 3.44
SAUSA300_2423	hypothetical	hypothetical protein	45.26 ± 5.67
SAUSA300_0874	hypothetical	conserved hypothetical protein	45.26 ± 4.77
SAUSA300_0437	hypothetical	NLPA lipoprotein	45.25 ± 6.67
SAUSA300_0268	hypothetical	putative drug transporter	45.23 ± 7.91
SAUSA300_1164	truB	tRNA pseudouridine synthase B	45.21 ± 3.75
SAUSA300_1652	hypothetical	conserved hypothetical protein	45.21 ± 5.16
SAUSA300_1531	hypothetical	phosphate starvation-induced protein, PhoH family	45.21 ± 9.3
SAUSA300_0245	hypothetical	2-C-methyl-D-erythritol 4-phosphate cytidylyltransferase	45.17 ± 11.15
SAUSA300_1014	pyc	pyruvate carboxylase	45.13 ± 10.07
SAUSA300_1173	hypothetical	putative acetoacetyl-CoA reductase	45.08 ± 10.65
SAUSA300_2409	hypothetical	oligopeptide ABC transporter permease	45.06 ± 2.05
SAUSA300_1142	dprA	DNA protecting protein DprA	45.05 ± 12.5
SAUSA300_2356	fmhA	fmhA protein	45.01 ± 12.58
SAUSA300_0655	hypothetical	conserved hypothetical protein	44.99 ± 14.75
SAUSA300_1329	hypothetical	amino acid permease	44.97 ± 12.77
SAUSA300_0702	hypothetical	hypothetical protein	44.96 ± 3.49
SAUSA300_0546	sdrC	sdrC protein	44.95 ± 0.81
SAUSA300_0118	hypothetical	pyridoxal-phosphate dependent enzyme superfamily protein	44.95 ± 12.65
SAUSA300_1505	hypothetical	conserved hypothetical protein	44.92 ± 11.98
SAUSA300_1062	argF	ornithine carbamoyltransferase	44.9 ± 14.46
SAUSA300_1138	sucC	succinyl-CoA synthetase, beta subunit	44.87 ± 13.34
SAUSA300_1486	hypothetical	hypothetical protein	44.81 ± 9.11
SAUSA300_1030	hypothetical	iron transport associated domain protein	44.81 ± 8.89
SAUSA300_2101	hypothetical	SAP domain protein	44.8 ± 9.74
SAUSA300_0091	hypothetical	putative permease	44.8 ± 7.53
SAUSA300_0358	hypothetical	ional homocysteine S-methyltransferase/5,10-methylenetetrahydrofolate reductase	44.79 ± 11.05
SAUSA300_2417	hypothetical	putative transporter	44.78 ± 16.67
SAUSA300_2230	hypothetical	molybdenum ABC transporter, molybdenum-binding protein ModA	44.76 ± 5.88
SAUSA300_2340	narI	respiratory nitrate reductase, gamma subunit	44.75 ± 0.97
SAUSA300_1713	ribBA	riboflavin biosynthesis protein	44.73 ± 11.88
SAUSA300_2564	estA	tributyrin esterase	44.72 ± 13.55
SAUSA300_0776	hypothetical	thermonuclease precursor	44.71 ± 11.1
SAUSA300_0595	hypothetical	conserved hypothetical protein	44.69 ± 15.59
SAUSA300_2321	hypothetical	hypothetical protein	44.66 ± 4.22
SAUSA300_0075	opp-3C	oligopeptide permease, channel-forming protein	44.64 ± 2.82
SAUSA300_0400	hypothetical	exotoxin	44.64 ± 15.44
SAUSA300_0879	hypothetical	isopropylmalate synthase-related protein	44.62 ± 7.25
SAUSA300_0039	hypothetical	conserved hypothetical protein	44.61 ± 3.61
SAUSA300_0279	hypothetical	putative membrane protein	44.58 ± 9.18
SAUSA300_2379	hypothetical	putative transporter protein	44.57 ± 4.39
SAUSA300_0266	hypothetical	hypothetical protein	44.56 ± 6.19
SAUSA300_0814	hypothetical	conserved hypothetical protein	44.56 ± 13.13
SAUSA300_0116	sirB	iron compound ABC transporter, permease protein SirB	44.52 ± 10.56
SAUSA300_1958	hypothetical	single-strand binding protein	44.48 ± 8.73
SAUSA300_0129	hypothetical	acetoin reductase	44.48 ± 3.86
SAUSA300_2161	hypothetical	Hyaluronate lyase precursor	44.46 ± 9.4
SAUSA300_1507	glk	glucokinase	44.45 ± 7.67
SAUSA300_0390	hypothetical	conserved hypothetical protein	44.44 ± 9.04
SAUSA300_2155	lacA	galactose-6-phosphate isomerase subunit LacA	44.41 ± 13.93
SAUSA300_2403	hypothetical	putative lipoprotein	44.39 ± 6.79
SAUSA300_1245	opuD	glycine betaine transporter opuD	44.37 ± 5.7
SAUSA300_0143	phnE	phosphonate ABC transporter, permease protein	44.37 ± 12.72
SAUSA300_2173	hypothetical	tRNA pseudouridine synthase A	44.36 ± 14.53
SAUSA300_1260	hypothetical	prephenate dehydrogenase	44.32 ± 1.34
SAUSA300_2093	hypothetical	conserved hypothetical protein	44.32 ± 17.73
SAUSA300_0228	fadE	acyl-CoA synthetase FadE	44.31 ± 18.96
SAUSA300_1514	fur	ferric uptake regulation protein	44.3 ± 7.18
SAUSA300_2220	mobA	molybdopterin-guanine dinucleotide biosynthesis protein A	44.3 ± 16.98
SAUSA300_1334	hypothetical	putative membrane protein	44.3 ± 5.88
SAUSA300_1932	hypothetical	conserved hypothetical phage protein	44.28 ± 15.95
SAUSA300_1346	hypothetical	putative DnaQ family exonuclease/DinG family helicase	44.27 ± 2.37
SAUSA300_0042	hypothetical	conserved hypothetical protein	44.25 ± 10.37
SAUSA300_1987	hypothetical	carbon-nitrogen family hydrolase	44.22 ± 0.99
SAUSA300_2636	hypothetical	integrase/recombinase	44.16 ± 2.95
SAUSA300_1404	hypothetical	phiSLT ORF 563-like protein, terminase, large subunit	44.15 ± 8.35
SAUSA300_1393	hypothetical	phiSLT ORF2067-like protein, phage tail tape measure protein	44.09 ± 14.78
SAUSA300_1119	hypothetical	conserved hypothetical protein	44.08 ± 13.7
SAUSA300_2515	hypothetical	transcriptional regulator, TetR family	44.08 ± 7.39
SAUSA300_1264	trpD	anthranilate phosphoribosyltransferase	44.06 ± 15.68
SAUSA300_2000	vga	ABC transporter ATP-binding protein	44.06 ± 2.87
SAUSA300_1979	hypothetical	cation transport family protein	44.06 ± 18.55
SAUSA300_1847	hypothetical	conserved hypothetical protein	44.05 ± 10.72
SAUSA300_2443	gntK	gluconate kinase	44.03 ± 0.93
SAUSA300_0848	hypothetical	hypothetical protein	44.01 ± 13.01
SAUSA300_0410	hypothetical	tandem lipoprotein	44.01 ± 7.75
SAUSA300_0047	hypothetical	conserved hypothetical protein	44.01 ± 9.32
SAUSA300_2372	bioA	adenosylmethionine-8-amino-7-oxononanoate transaminase	44 ± 3.38
SAUSA300_2293	corA	magnesium and cobalt transport protein	43.96 ± 3.61
SAUSA300_0081	hypothetical	conserved hypothetical protein	43.95 ± 8.24
SAUSA300_0866	hypothetical	hypothetical protein	43.94 ± 4.46
SAUSA300_2392	opuCb	glycine betaine/carnitine/choline ABC transporter	43.92 ± 16.25
SAUSA300_0900	hypothetical	putative competence protein	43.92 ± 7.96
SAUSA300_1731	pckA	phosphoenolpyruvate carboxykinase	43.91 ± 10.96
SAUSA300_0098	hypothetical	hypothetical protein	43.9 ± 5
SAUSA300_0643	hypothetical	acetyltransferase, GNAT family	43.9 ± 7.35
SAUSA300_0910	mgtE	magnesium transporter	43.88 ± 3.94
SAUSA300_1140	lytN	cell wall hydrolase	43.83 ± 4.72
SAUSA300_2609	hisB	imidazole glycerol phosphate dehydratase hisB	43.79 ± 5.56
SAUSA300_0856	hypothetical	hypothetical protein	43.79 ± 1.9
SAUSA300_2267	hypothetical	hydrolase, haloacid dehalogenase-like family	43.78 ± 11.79
SAUSA300_1986	hypothetical	nitroreductase family protein	43.77 ± 7.01
SAUSA300_0676	hypothetical	anion transporter family protein	43.74 ± 11.08
SAUSA300_0428	hypothetical	conserved hypothetical protein	43.74 ± 7.9
SAUSA300_2468	hypothetical	acetyltransferase, GNAT family	43.72 ± 13.75
SAUSA300_2494	hypothetical	copper-translocating P-type ATPase	43.66 ± 6.78
SAUSA300_1484	hypothetical	hypothetical protein	43.65 ± 17.15
SAUSA300_0175	hypothetical	putative lipoprotein	43.65 ± 7.03
SAUSA300_2103	hypothetical	ABC transporter, ATP-binding protein	43.62 ± 7.19
SAUSA300_0998	hypothetical	conserved hypothetical protein	43.62 ± 5.47
SAUSA300_0164	cap5M	capsular polysaccharide biosynthesis protein Cap5M	43.6 ± 9.09
SAUSA300_2090	deoC	deoxyribose-phosphate aldolase	43.6 ± 1.37
SAUSA300_1489	hypothetical	hypothetical protein	43.59 ± 4.71
SAUSA300_2617	hypothetical	putative cobalt ABC transporter ATP-binding protein	43.57 ± 11.99
SAUSA300_2076	hypothetical	aldehyde dehydrogenase family protein	43.55 ± 9.16
SAUSA300_1660	hypothetical	hypothetical protein	43.52 ± 9.1
SAUSA300_2499	crtM	squalene desaturase	43.5 ± 4.19
SAUSA300_0563	ung	uracil-DNA glycosylase	43.46 ± 4.22
SAUSA300_2344	hypothetical	uroporphyrin-III C-methyl transferase	43.46 ± 8.66
SAUSA300_1500	hypothetical	putative competence protein ComYC	43.46 ± 8.53
SAUSA300_1388	hypothetical	phiSLT ORF488-like protein	43.43 ± 15.8
SAUSA300_1805	hypothetical	RNA methyltransferase	43.4 ± 7.46
SAUSA300_0720	hypothetical	putative iron compound ABC transporter, ATP-binding protein	43.38 ± 16.55
SAUSA300_0378	hypothetical	conserved hypothetical protein	43.36 ± 14.43
SAUSA300_0232	hypothetical	hypothetical protein	43.34 ± 0.77
SAUSA300_0959	fmt	fmt protein	43.33 ± 4.75
SAUSA300_2387	hypothetical	NAD dependent epimerase/dehydratase family protein	43.33 ± 9.42
SAUSA300_2222	moaE	molybdopterin converting factor, subunit 2	43.32 ± 15.25
SAUSA300_2478	cidB	hypothetical protein	43.29 ± 9.18
SAUSA300_0055	hypothetical	alcohol dehydrogenase, zinc-containing	43.29 ± 7.62
SAUSA300_0369	hypothetical	conserved hypothetical protein	43.28 ± 13.69
SAUSA300_0168	hypothetical	conserved hypothetical protein	43.25 ± 12.15
SAUSA300_2621	hypothetical	conserved hypothetical protein	43.24 ± 18.94
SAUSA300_1892	hypothetical	hypothetical protein	43.2 ± 2.58
SAUSA300_0728	hypothetical	conserved hypothetical protein	43.16 ± 10.39
SAUSA300_0033	hypothetical	methicillin-resistance MecR1 regulatory protein	43.15 ± 1.35
SAUSA300_1580	hypothetical	bacterial luciferase family protein	43.11 ± 21.67
SAUSA300_2343	hypothetical	respiratory nitrate reductase, alpha subunit	43.11 ± 12.03
SAUSA300_2487	feoB	ferrous iron transport protein B	43.08 ± 9.94
SAUSA300_0260	bglA	6-phospho-beta-glucosidase	43.07 ± 7.11
SAUSA300_2471	hypothetical	perfringolysin O regulator protein	43.07 ± 3.53
SAUSA300_0895	oppB	oligopeptide ABC transporter, permease protein	43.06 ± 8.06
SAUSA300_1002	potD	spermidine/putrescine ABC transporter, spermidine/putrescine-binding protein	43.06 ± 8.26
SAUSA300_1678	fhs	formate-tetrahydrofolate ligase	43.04 ± 8.86
SAUSA300_2446	hypothetical	conserved hypothetical protein	43.04 ± 18.77
SAUSA300_0142	phnE	phosphonate ABC transporter, permease protein	43.01 ± 12.79
SAUSA300_0317	hypothetical	conserved hypothetical protein	43 ± 16.86
SAUSA300_0629	pbp4	penicillin-binding protein 4	42.96 ± 13.27
SAUSA300_0351	hypothetical	putative membrane protein	42.96 ± 10.34
SAUSA300_0620	hypothetical	ABC transporter ATP-binding protein	42.96 ± 10.03
SAUSA300_2573	isaB	immunodominant antigen B	42.95 ± 17.45
SAUSA300_0590	hypothetical	hypothetical protein	42.93 ± 5.94
SAUSA300_1571	hypothetical	O-methyltransferase family protein	42.92 ± 10.66
SAUSA300_2613	hypothetical	conserved hypothetical protein	42.92 ± 8.22
SAUSA300_0202	hypothetical	peptide ABC transporter, permease protein	42.84 ± 13.12
SAUSA300_2408	hypothetical	oligopeptide ABC transporter, ATP-binding protein	42.84 ± 9.3
SAUSA300_1426	hypothetical	conserved hypothetical phage protein	42.81 ± 8.88
SAUSA300_2264	hypothetical	RpiR family phosphosugar-binding transcriptional regulator	42.8 ± 2.2
SAUSA300_0170	hypothetical	aldehyde dehydrogenase	42.76 ± 13.97
SAUSA300_1193	glpD	glycerol-3-phosphate dehydrogenase	42.75 ± 15.4
SAUSA300_1756	splC	serine protease SplC	42.75 ± 1.74
SAUSA300_1242	hypothetical	exonuclease SbcD	42.75 ± 5.01
SAUSA300_2286	hypothetical	hypothetical protein	42.74 ± 6.85
SAUSA300_0109	hypothetical	integral membrane domain protein	42.74 ± 11.59
SAUSA300_2353	hypothetical	conserved hypothetical protein	42.73 ± 13.55
SAUSA300_2114	hypothetical	arginase	42.71 ± 8.17
SAUSA300_0967	purK	phosphoribosylaminoimidazole carboxylase, ATPase subunit	42.69 ± 3.18
SAUSA300_0236	hypothetical	PTS system, IIBC components	42.69 ± 9.46
SAUSA300_1843	hypothetical	D-isomer specific 2-hydroxyacid dehydrogenase family protein	42.69 ± 3.71
SAUSA300_1196	hfq	RNA chaperone, host factor-1 protein	42.68 ± 8.2
SAUSA300_0888	oppC	oligopeptide ABC transporter, permease protein	42.67 ± 14.85
SAUSA300_2269	hypothetical	conserved hypothetical protein	42.65 ± 4.11
SAUSA300_1141	hypothetical	endopeptidase resistance gene	42.61 ± 4.73
SAUSA300_2049	thiD	phosphomethylpyrimidine kinase	42.59 ± 1.75
SAUSA300_0645	hypothetical	DNA-binding response regulator	42.58 ± 14.32
SAUSA300_2612	hypothetical	ATP phosphoribosyltransferase hisG	42.58 ± 11.5
SAUSA300_0140	hypothetical	deoxyribose-phosphate aldolase	42.58 ± 10.84
SAUSA300_0133	hypothetical	putative membrane protein	42.58 ± 3.31
SAUSA300_2511	hypothetical	conserved hypothetical protein	42.57 ± 7.14
SAUSA300_1324	hypothetical	putative membrane protein	42.55 ± 7.93
SAUSA300_1008	hypothetical	conserved hypothetical protein	42.55 ± 4.6
SAUSA300_2285	galM	aldose 1-epimerase	42.49 ± 15.04
SAUSA300_0347	tatC	Sec-independent protein translocase TatC	42.42 ± 14.91
SAUSA300_0246	hypothetical	2-C-methyl-D-erythritol 4-phosphate cytidylyltransferase	42.4 ± 17.86
SAUSA300_1298	hypothetical	hypothetical protein	42.39 ± 5.79
SAUSA300_2570	arcA	arginine deiminase	42.36 ± 10.53
SAUSA300_0177	hypothetical	conserved hypothetical protein	42.36 ± 10.62
SAUSA300_2463	ddh	D-lactate dehydrogenase	42.35 ± 9.72
SAUSA300_1255	fmtC	oxacillin resistance-related FmtC protein	42.34 ± 6.36
SAUSA300_1855	sgtB	monofunctional glycosyltransferase	42.34 ± 10.7
SAUSA300_2615	hypothetical	conserved hypothetical protein	42.33 ± 4.24
SAUSA300_2418	hypothetical	conserved hypothetical protein	42.32 ± 14.91
SAUSA300_2490	hypothetical	TetR family regulatory protein	42.27 ± 7.95
SAUSA300_1534	hypothetical	hypothetical protein	42.26 ± 9.59
SAUSA300_0817	hypothetical	putative membrane protein	42.25 ± 12.23
SAUSA300_0269	hypothetical	choloylglycine hydrolase family protein	42.22 ± 14.36
SAUSA300_0719	hypothetical	iron compound ABC transporter, permease protein	42.22 ± 9.77
SAUSA300_2068	hypothetical	conserved hypothetical protein	42.2 ± 10.81
SAUSA300_0329	hypothetical	putative oxidoreductase	42.16 ± 6.37
SAUSA300_1640	icd	isocitrate dehydrogenase, NADP-dependent	42.15 ± 14.05
SAUSA300_0294	hypothetical	conserved hypothetical protein	42.15 ± 8.11
SAUSA300_2060	atpA	ATP synthase F1, alpha subunit	42.1 ± 8.29
SAUSA300_0812	hypothetical	conserved hypothetical protein	42.1 ± 17.05
SAUSA300_2231	fdhD	formate dehydrogenase accessory protein	42.09 ± 5.4
SAUSA300_0057	hypothetical	hypothetical protein	42.08 ± 1.29
SAUSA300_0200	hypothetical	peptide ABC transporter, ATP-binding protein	42.07 ± 14.08
SAUSA300_2449	hypothetical	putative transporter	42.06 ± 20.36
SAUSA300_1450	hypothetical	oxidoreductase, aldo/keto reductase family	42.04 ± 11.75
SAUSA300_0144	phnC	phosphonate ABC transporter ATP-binding protein	42.01 ± 9.54
SAUSA300_1568	udk	uridine kinase	42.01 ± 6.64
SAUSA300_0778	hypothetical	hypothetical protein	42 ± 9.29
SAUSA300_2428	hypothetical	staphylococcal tandem lipoprotein	42 ± 11.07
SAUSA300_2013	leuD	isopropylmalate isomerase small subunit	41.97 ± 7.93
SAUSA300_0962	qoxB	quinol oxidase, subunit I	41.97 ± 4.19
SAUSA300_2642	hypothetical	conserved hypothetical protein	41.97 ± 15.95
SAUSA300_0043	hypothetical	hypothetical protein	41.96 ± 12.34
SAUSA300_2174	hypothetical	cobalt transport family protein	41.94 ± 7.19
SAUSA300_2275	hypothetical	short chain dehydrogenase/reductase family oxidoreductase	41.93 ± 8.18
SAUSA300_0373	hypothetical	hypothetical protein	41.93 ± 7.94
SAUSA300_1406	hypothetical	phiSLT ORF 104b-like protein	41.93 ± 4.44
SAUSA300_1440	hypothetical	conserved hypothetical protein	41.92 ± 3.01
SAUSA300_2571	hypothetical	arginine repressor	41.91 ± 8.84
SAUSA300_0272	hypothetical	conserved hypothetical protein	41.89 ± 17.41
SAUSA300_2308	hypothetical	response regulator protein	41.88 ± 8.31
SAUSA300_0323	hypothetical	hypothetical protein	41.88 ± 6.93
SAUSA300_0446	gltD	glutamate synthase subunit beta	41.87 ± 5.82
SAUSA300_1558	mtnN	5'-methylthioadenosine/S-adenosylhomocysteine nucleosidase	41.86 ± 5.56
SAUSA300_1560	hypothetical	conserved hypothetical protein	41.85 ± 10.28
SAUSA300_1371	recQ	ATP-dependent DNA helicase RecQ	41.81 ± 5.98
SAUSA300_0097	hypothetical	conserved hypothetical protein	41.8 ± 13.16
SAUSA300_1809	hypothetical	putative membrane protein	41.72 ± 6.79
SAUSA300_1352	hypothetical	hypothetical protein	41.71 ± 7.9
SAUSA300_0662	hypothetical	acetyltransferase, GNAT family	41.71 ± 12.19
SAUSA300_0308	hypothetical	ABC transporter permease	41.69 ± 3.92
SAUSA300_2075	rho	transcription termination factor Rho	41.68 ± 15.96
SAUSA300_1229	hypothetical	HAD superfamily hydrolase	41.67 ± 13.03
SAUSA300_1064	hypothetical	transporter, TRAP family	41.65 ± 5.74
SAUSA300_2442	gntP	gluconate permease	41.64 ± 4.96
SAUSA300_1974	hypothetical	Leukocidin/Hemolysin toxin family protein	41.63 ± 7.28
SAUSA300_1550	hypothetical	hypothetical protein	41.62 ± 4.65
SAUSA300_1232	hypothetical	catalase	41.59 ± 7.46
SAUSA300_1648	hypothetical	putative NADP-dependent malic enzyme	41.58 ± 15.8
SAUSA300_2066	upp	uracil phosphoribosyltransferase	41.56 ± 10.92
SAUSA300_0970	purQ	phosphoribosylformylglycinamidine synthase I	41.55 ± 7.56
SAUSA300_0594	hypothetical	alcohol dehydrogenase	41.54 ± 14.08
SAUSA300_0862	glpQ	glycerophosphoryl diester phosphodiesterase	41.53 ± 11.36
SAUSA300_0031	hypothetical	hypothetical protein	41.52 ± 1.48
SAUSA300_1392	hypothetical	phiSLT ORF191-like protein	41.52 ± 9.5
SAUSA300_0745	hypothetical	putative acetyltransferase	41.52 ± 9.09
SAUSA300_0939	hypothetical	glycosyl transferase, group 1 family protein	41.46 ± 13.04
SAUSA300_1048	sdhB	succinate dehydrogenase iron-sulfur subunit	41.44 ± 6.6
SAUSA300_2510	hypothetical	conserved hypothetical protein	41.43 ± 7.58
SAUSA300_1609	hypothetical	type III leader peptidase family protein	41.41 ± 8.52
SAUSA300_2256	hypothetical	putative N-acetylmuramoyl-L-alanine amidase	41.39 ± 7.58
SAUSA300_0847	hypothetical	conserved hypothetical protein	41.39 ± 19.06
SAUSA300_1316	msrB	methionine-R-sulfoxide reductase	41.35 ± 5.43
SAUSA300_0917	hypothetical	putative membrane protein	41.35 ± 7
SAUSA300_0070	hypothetical	putative lysophospholipase	41.34 ± 7.94
SAUSA300_1663	hypothetical	conserved hypothetical protein	41.34 ± 3.83
SAUSA300_2249	ssaA	secretory antigen precursor SsaA	41.32 ± 10.32
SAUSA300_2477	cidC	pyruvate oxidase	41.31 ± 8.2
SAUSA300_2448	hypothetical	putative membrane protein	41.31 ± 12.62
SAUSA300_0039	hypothetical	conserved hypothetical protein"	41.3 ± 9.8
SAUSA300_0457	rrfA	5S ribosomal RNA	41.27 ± 10.54
SAUSA300_0004	recF	DNA replication and repair protein recF	41.25 ± 11.58
SAUSA300_0813	hypothetical	hypothetical protein	41.24 ± 5.31
SAUSA300_1374	hypothetical	conserved hypothetical protein	41.23 ± 10.37
SAUSA300_2048	thiM	hydroxyethylthiazole kinase	41.22 ± 6.71
SAUSA300_0375	hypothetical	putative phosphoglycerate mutase family protein	41.2 ± 5.26
SAUSA300_1098	pyrE	orotate phosphoribosyltransferase	41.15 ± 16.79
SAUSA300_0742	uvrA	excinuclease ABC, A subunit	41.13 ± 13.92
SAUSA300_1252	hypothetical	amino acid carrier protein	41.1 ± 9.53
SAUSA300_2547	hypothetical	hypothetical protein	41.06 ± 6.88
SAUSA300_1391	hypothetical	phiSLT ORF527-like protein	41.03 ± 14.31
SAUSA300_1310	hypothetical	PAP2 family protein	41.02 ± 7.26
SAUSA300_1190	glpP	glycerol uptake operon antiterminator regulatory protein	41 ± 14.86
SAUSA300_2476	ptsG	phosphotransferase system, glucose-specific IIABC component	40.99 ± 14.24
SAUSA300_1679	acsA	acetyl-coenzyme A synthetase	40.98 ± 7.64
SAUSA300_2558	nsaS	nisin susceptibility-associated sensor histidine kinase	40.98 ± 8.96
SAUSA300_0066	argR	arginine repressor	40.96 ± 12.54
SAUSA300_0538	hypothetical	NAD-dependent epimerase/dehydratase family protein	40.96 ± 6.04
SAUSA300_2323	cobI	transporter, CorA family	40.94 ± 12.61
SAUSA300_1793	hypothetical	conserved hypothetical protein	40.94 ± 4.09
SAUSA300_0061	arcC	carbamate kinase	40.91 ± 9.2
SAUSA300_1293	lysA	diaminopimelate decarboxylase	40.9 ± 9.76
SAUSA300_0616	hypothetical	putative Na+/H+ antiporter, MnhG component	40.88 ± 11.8
SAUSA300_2210	glcU	probable glucose uptake protein"	40.86 ± 8.62
SAUSA300_0934	hypothetical	membrane protein"	40.84 ± 13.99
SAUSA300_0913	hypothetical	hypothetical protein	40.81 ± 8.31
SAUSA300_2289	hypothetical	hypothetical protein	40.81 ± 5.75
SAUSA300_0678	hypothetical	putative membrane protein	40.8 ± 13.43
SAUSA300_1698	hypothetical	hypothetical protein	40.78 ± 4.67
SAUSA300_2006	ilvD	dihydroxy-acid dehydratase	40.76 ± 10.82
SAUSA300_0971	purL	phosphoribosylformylglycinamidine synthase II	40.74 ± 5.05
SAUSA300_0258	hypothetical	GntR family transcriptional regulator	40.73 ± 9.66
SAUSA300_2431	hypothetical	putative helicase	40.73 ± 12.85
SAUSA300_0193	murQ	N-acetylmuramic acid-6-phosphate etherase	40.72 ± 5.94
SAUSA300_0025	hypothetical	5'-nucleotidase family protein	40.72 ± 11.45
SAUSA300_1180	hypothetical	conserved hypothetical protein	40.72 ± 6.07
SAUSA300_1199	hypothetical	hypothetical protein	40.71 ± 9.75
SAUSA300_0287	hypothetical	conserved hypothetical protein	40.71 ± 4.53
SAUSA300_1976	hypothetical	succinyl-diaminopimelate desuccinylase	40.69 ± 7.94
SAUSA300_1292	alr2	alanine racemase	40.68 ± 10.17
SAUSA300_0380	ahpC	alkyl hydroperoxide reductase subunit C	40.67 ± 4.68
SAUSA300_0385	hypothetical	conserved hypothetical protein	40.65 ± 11.83
SAUSA300_0207	hypothetical	conserved hypothetical protein	40.58 ± 14.21
SAUSA300_1585	hypothetical	conserved hypothetical protein	40.58 ± 12.38
SAUSA300_1752	hsdM	type I restriction-modification system, M subunit	40.55 ± 7.61
SAUSA300_1435	hypothetical	phiSLT ORF153-like protein	40.55 ± 8.13
SAUSA300_1101	hypothetical	putative fibronectin/fibrinogen binding protein	40.55 ± 16.02
SAUSA300_2440	fnbB	fibronectin binding protein B	40.54 ± 14.39
SAUSA300_1226	hypothetical	homoserine dehydrogenase	40.53 ± 5.24
SAUSA300_1537	hypothetical	conserved hypothetical protein	40.53 ± 10.54
SAUSA300_2366	hlgC	gamma-hemolysin component C	40.5 ± 5.79
SAUSA300_0173	hypothetical	hypothetical protein	40.5 ± 8.62
SAUSA300_0576	hypothetical	putative pyridine nucleotide-disulfide oxidoreductase	40.5 ± 6.45
SAUSA300_1432	hypothetical	phiSLT ORF78-like protein	40.48 ± 10.17
SAUSA300_0506	nupC	pyrimidine nucleoside transport protein	40.46 ± 8.13
SAUSA300_2315	hypothetical	hypothetical protein	40.46 ± 3.88
SAUSA300_1791	cbf1	cmp-binding-factor 1	40.45 ± 12.37
SAUSA300_0208	hypothetical	putative maltose ABC transporter ATP-binding protein	40.45 ± 6.95
SAUSA300_0503	hypothetical	transcriptional regulator, gntR family protein	40.42 ± 13.67
SAUSA300_1699	hypothetical	pseudouridine synthase, family 1	40.39 ± 7.98
SAUSA300_1236	hypothetical	conserved hypothetical protein	40.39 ± 14.67
SAUSA300_1301	hypothetical	conserved hypothetical protein	40.38 ± 8.88
SAUSA300_0770	hypothetical	hypothetical protein	40.37 ± 4.98
SAUSA300_2106	hypothetical	putative transcriptional regulator	40.37 ± 1.71
SAUSA300_1413	hypothetical	conserved hypothetical phage protein	40.35 ± 8.22
SAUSA300_2260	hypothetical	inositol monophosphatase family protein	40.33 ± 8.13
SAUSA300_2131	hypothetical	hypothetical protein	40.33 ± 6.69
SAUSA300_2209	hypothetical	conserved hypothetical protein	40.33 ± 10.32
SAUSA300_1883	putP	high affinity proline permease	40.3 ± 11.62
SAUSA300_0354	ltrA	low temperature requirement protein LtrA	40.27 ± 5.34
SAUSA300_0451	hypothetical	acetyltransferase	40.25 ± 4.78
SAUSA300_1707	hypothetical	conserved hypothetical protein	40.25 ± 10.43
SAUSA300_2576	hypothetical	phosphotransferase system, fructose-specific IIABC component	40.25 ± 6.65
SAUSA300_0550	hypothetical	glycosyl transferase, group 1 family protein	40.2 ± 14.01
SAUSA300_1665	hypothetical	conserved hypothetical protein	40.2 ± 8.88
SAUSA300_0275	hypothetical	putative membrane protein	40.19 ± 11.69
SAUSA300_1282	pstC	phosphate ABC transporter, permease protein PstC	40.18 ± 13.56
SAUSA300_1594	yajC	preprotein translocase subunit YajC	40.17 ± 3.25
SAUSA300_1796	hypothetical	hypothetical protein	40.16 ± 3.96
SAUSA300_1501	hypothetical	putative competence protein ComG	40.16 ± 9.88
SAUSA300_2454	hypothetical	membrane spanning protein	40.14 ± 11.88
SAUSA300_2583	hypothetical	putative glycosyl transferase	40.14 ± 5.57
SAUSA300_2627	hypothetical	2-oxoglutarate/malate translocator	40.12 ± 13.36
SAUSA300_1853	hypothetical	conserved hypothetical protein	40.08 ± 8.59
SAUSA300_2597	cap1B	capsular polysaccharide biosynthesis protein Cap1B	40.06 ± 12.79
SAUSA300_0322	hypothetical	Oye family NADH-dependent flavin oxidoreductase	40.04 ± 7.52
SAUSA300_0509	hypothetical	ATP guanido phosphotransferase	40.01 ± 12.58
SAUSA300_2500	hypothetical	glycosyl transferase	40.01 ± 11.76
SAUSA300_1472	xseA	exodeoxyribonuclease VII, large subunit	39.92 ± 14.38
SAUSA300_0834	hypothetical	D-isomer specific 2-hydroxyacid dehydrogenase	39.87 ± 13.57
SAUSA300_0559	hypothetical	putative substrate--CoA ligase	39.85 ± 11.89
SAUSA300_0371	hypothetical	conserved hypothetical protein	39.84 ± 15.49
SAUSA300_0038	ccrA	cassette chromosome recombinase A	39.73 ± 15.39
SAUSA300_0267	hypothetical	transposase	39.71 ± 10.64
SAUSA300_1766	epiB	lantibiotic epidermin biosynthesis protein EpiB	39.7 ± 9.25
SAUSA300_0226	hypothetical	3-hydroxyacyl-CoA dehydrogenase	39.7 ± 14.27
SAUSA300_1962	hypothetical	phiPVL ORF39-like protein	39.64 ± 17.09
SAUSA300_0727	pepT	peptidase T	39.61 ± 14.88
SAUSA300_1036	hypothetical	RNA methyltransferase, TrmH family	39.61 ± 13.27
SAUSA300_0135	hypothetical	Fe/Mn family superoxide dismutase	39.58 ± 3.45
SAUSA300_0048	hypothetical	hypothetical protein	39.57 ± 6.49
SAUSA300_1206	hypothetical	hypothetical protein	39.56 ± 9.6
SAUSA300_0775	hypothetical	hypothetical protein	39.56 ± 3.19
SAUSA300_0359	hypothetical	trans-sulfuration enzyme family protein	39.54 ± 14.32
SAUSA300_2603	lip	triacylglycerol lipase precursor	39.51 ± 15.89
SAUSA300_0699	hypothetical	chorismate-binding domain-containing protein	39.51 ± 16.68
SAUSA300_0591	hypothetical	acetyltransferase	39.48 ± 6.7
SAUSA300_0406	hypothetical	putative restriction/modification system specificity protein	39.44 ± 6.33
SAUSA300_2411	opp-1A	oligopeptide permease, peptide-binding protein	39.42 ± 14.43
SAUSA300_2128	hypothetical	putative drug transporter	39.42 ± 12.88
SAUSA300_2135	hypothetical	iron compound ABC transporter permease	39.41 ± 4.19
SAUSA300_0100	hypothetical	staphylococcal tandem lipoprotein	39.4 ± 4.79
SAUSA300_0165	Cap5N	capsular polysaccharide biosynthesis protein Cap5N	39.37 ± 10.7
SAUSA300_1442	srrA	respiratory response protein, SrrA	39.36 ± 5.34
SAUSA300_0965	hypothetical	methylenetetrahydrofolate dehydrogenase/methenyltetrahydrofolate cyclohydrolase	39.28 ± 14.01
SAUSA300_0114	hypothetical	staphylococcal accessory regulator	39.26 ± 10.83
SAUSA300_1281	pstA	phosphate ABC transporter permease PstA	39.22 ± 7.76
SAUSA300_0976	purD	phosphoribosylamine--glycine ligase	39.2 ± 12.79
SAUSA300_0307	hypothetical	5'-nucleotidase, lipoprotein e(P4) family	39.2 ± 13.45
SAUSA300_0718	hypothetical	iron compound ABC transporter, permease	39.19 ± 11.82
SAUSA300_2322	hypothetical	TetR family transcriptional regulator	39.16 ± 1.36
SAUSA300_0626	hypothetical	teichoic acid biosynthesis protein B	39.16 ± 4.32
SAUSA300_2388	panE	2-dehydropantoate 2-reductase	39.13 ± 11.04
SAUSA300_2644	hypothetical	glucose-inhibited division protein B	39.12 ± 18.81
SAUSA300_0537	hypothetical	L-ribulokinase	39.12 ± 10.65
SAUSA300_2215	hypothetical	conserved hypothetical protein	39.1 ± 13.04
SAUSA300_1719	arsC	arsenate reductase	39.02 ± 9.8
SAUSA300_0107	hypothetical	Na/Pi cotransporter family protein	39 ± 10.32
SAUSA300_1313	ctpA	carboxyl-terminal protease	38.99 ± 4.82
SAUSA300_1003	hypothetical	conserved hypothetical protein	38.97 ± 6.17
SAUSA300_0197	hypothetical	hypothetical protein	38.96 ± 6.77
SAUSA300_0870	rexA	exonuclease RexA	38.93 ± 10.85
SAUSA300_1460	hypothetical	peptidase, M20/M25/M40 family	38.93 ± 11.97
SAUSA300_2404	hypothetical	conserved hypothetical protein"	38.9 ± 4.29
SAUSA300_2546	betB	glycine betaine aldehyde dehydrogenase	38.89 ± 20.76
SAUSA300_0409	hypothetical	conserved hypothetical protein	38.89 ± 14.63
SAUSA300_1993	hypothetical	PfkB family kinase	38.85 ± 8.84
SAUSA300_0072	hypothetical	hypothetical protein	38.83 ± 10.19
SAUSA300_2166	alsS	alpha-acetolactate synthase	38.81 ± 10
SAUSA300_1674	hypothetical	putative serine protease HtrA	38.81 ± 5.24
SAUSA300_0012	hypothetical	putative homoserine O-acetyltransferase	38.79 ± 5.43
SAUSA300_1368	ansA	L-asparaginase	38.75 ± 3.86
SAUSA300_1028	hypothetical	iron transport associated domain-containing protein	38.72 ± 6.71
SAUSA300_2138	hypothetical	conserved hypothetical protein	38.71 ± 14.57
SAUSA300_0180	hypothetical	integral membrane protein LmrP	38.67 ± 9.86
SAUSA300_1785	hypothetical	putative ABC transporter protein EcsB	38.65 ± 13.22
SAUSA300_1276	opp-2B	tide ABC transporter, permease protein / oligopeptide permease, channel-forming pro	38.64 ± 15.04
SAUSA300_1854	hypothetical	regulatory protein RecX	38.63 ± 13.33
SAUSA300_1487	hypothetical	replication initiation factor family protein	38.62 ± 16
SAUSA300_0299	hypothetical	hypothetical protein	38.61 ± 11.77
SAUSA300_0577	hypothetical	putative transcriptional regulator	38.61 ± 9.27
SAUSA300_1596	hypothetical	S-adenosylmethionine:tRNA ribosyltransferase-isomerase	38.6 ± 10.15
SAUSA300_0349	hypothetical	hypothetical protein	38.57 ± 6.45
SAUSA300_0915	hypothetical	conserved hypothetical protein	38.54 ± 11.57
SAUSA300_0169	hypothetical	conserved hypothetical protein	38.49 ± 10.83
SAUSA300_0396	set7	superantigen-like protein	38.48 ± 3.62
SAUSA300_2232	hypothetical	acetyltransferase	38.47 ± 8.76
SAUSA300_0316	hypothetical	ROK family protein	38.45 ± 21.59
SAUSA300_1456	hypothetical	alpha glucosidase	38.41 ± 11.33
SAUSA300_0338	hypothetical	glyoxalase family protein	38.4 ± 8.97
SAUSA300_0282	hypothetical	conserved hypothetical protein	38.4 ± 0.33
SAUSA300_2147	hypothetical	alcohol dehydrogenase, zinc-containing	38.39 ± 5.63
SAUSA300_0352	hypothetical	ABC transporter, ATP-binding protein	38.37 ± 6.89
SAUSA300_0558	hypothetical	putative proline/betaine transporter	38.28 ± 8.08
SAUSA300_1223	hypothetical	hypothetical protein	38.27 ± 4.71
SAUSA300_0300	hypothetical	hypothetical protein	38.26 ± 5.76
SAUSA300_0474	hypothetical	putative endoribonuclease L-PSP	38.26 ± 15.33
SAUSA300_1536	hypothetical	hypothetical protein	38.25 ± 2.58
SAUSA300_1110	sun	ribosomal RNA small subunit methyltransferase B	38.24 ± 5.69
SAUSA300_1488	hypothetical	hypothetical protein	38.24 ± 5.26
SAUSA300_0464	hypothetical	Methyltransferase	38.23 ± 15.97
SAUSA300_0797	hypothetical	ABC transporter permease protein	38.23 ± 9.96
SAUSA300_0954	hypothetical	MarR family transcriptional regulator	38.21 ± 5.78
SAUSA300_1927	hypothetical	phi77 ORF109-like protein / phi77 ORF002-like protein, phage minor structural protein	38.16 ± 7.08
SAUSA300_0196	hsdR	type I restriction-modification enzyme, R subunit	38.15 ± 4.98
SAUSA300_1978	hypothetical	ferric hydroxamate receptor	38.14 ± 15.53
SAUSA300_2012	leuC	isopropylmalate isomerase large subunit	38.12 ± 2.35
SAUSA300_1243	sbcC	exonuclease SbcC	38.12 ± 9.3
SAUSA300_2274	hypothetical	putative membrane protein	38.09 ± 16.61
SAUSA300_1969	hypothetical	phi77 ORF011-like protein, phage transcriptional repressor	38.08 ± 10.98
SAUSA300_0433	cysM	cysteine synthase/cystathionine beta-synthase	38.05 ± 14.06
SAUSA300_1903	hypothetical	conserved hypothetical protein	37.94 ± 6.73
SAUSA300_0356	hypothetical	conserved hypothetical protein	37.93 ± 15.22
SAUSA300_2175	cbiO	cobalt transporter ATP-binding subunit	37.9 ± 4.67
SAUSA300_2058	atpD	F0F1 ATP synthase subunit beta	37.88 ± 4.07
SAUSA300_0377	hypothetical	putative lipoprotein	37.88 ± 14.06
SAUSA300_2263	hypothetical	putative transposase	37.76 ± 13.9
SAUSA300_0622	hypothetical	putative membrane protein	37.73 ± 11.15
SAUSA300_2167	hypothetical	conserved hypothetical protein	37.73 ± 6.4
SAUSA300_1114	rsgA	ribosome small subunit-dependent GTPase A	37.7 ± 15.67
SAUSA300_2635	hypothetical	hypothetical protein	37.68 ± 15.92
SAUSA300_0881	hypothetical	putative membrane protein	37.65 ± 17.59
SAUSA300_0873	cdr	coenzyme A disulfide reductase	37.64 ± 9.19
SAUSA300_0779	hypothetical	conserved hypothetical protein	37.63 ± 15.19
SAUSA300_0105	hypothetical	peptidase, M20/M25/M40 family	37.63 ± 13.91
SAUSA300_0037	ccrB	cassette chromosome recombinase B	37.61 ± 15.96
SAUSA300_0549	hypothetical	glycosyl transferase, group 1 family protein	37.55 ± 12.92
SAUSA300_2346	nirB	nitrite reductase [NAD(P)H], large subunit	37.48 ± 0.66
SAUSA300_0394	hypothetical	FAD/NAD(P)-binding Rossmann fold superfamily protein	37.48 ± 4.85
SAUSA300_2248	hypothetical	transcriptional regulator, AraC family	37.44 ± 13.33
SAUSA300_0407	hypothetical	exotoxin	37.38 ± 7.3
SAUSA300_2031	hypothetical	hypothetical protein	37.33 ± 12.99
SAUSA300_0783	hypothetical	phosphoglycerate mutase family protein	37.31 ± 9.79
SAUSA300_1177	cinA	competence/damage-inducible protein cinA	37.3 ± 6.75
SAUSA300_0209	hypothetical	putative maltose ABC transporter,maltose-binding protein	37.28 ± 15.23
SAUSA300_1259	hypothetical	ImpB/MucB/SamB family protein	37.27 ± 16.78
SAUSA300_1343	nth	endonuclease III	37.26 ± 10.92
SAUSA300_2324	hypothetical	PTS system, sucrose-specific IIBC component	37.26 ± 13.51
SAUSA300_0473	purR	pur operon repressor	37.22 ± 9.3
SAUSA300_2153	lacC	tagatose-6-phosphate kinase	37.21 ± 10.89
SAUSA300_0147	hypothetical	5' nucleotidase family protein	37.21 ± 7.5
SAUSA300_2255	hypothetical	monooxygenase family protein	37.15 ± 9.33
SAUSA300_1508	hypothetical	conserved hypothetical protein	37.11 ± 9.31
SAUSA300_0330	hypothetical	putative transport protein SgaT	37.09 ± 16.15
SAUSA300_0709	hypothetical	5'(3')-deoxyribonucleotidase	37.09 ± 13.53
SAUSA300_2291	gltS	sodium/glutamate symporter	37.07 ± 13.39
SAUSA300_0364	ychF	GTP-binding protein YchF	37.07 ± 13.14
SAUSA300_1701	hypothetical	conserved hypothetical protein	37.06 ± 6.55
SAUSA300_0472	ispE	4-diphosphocytidyl-2C-methyl-D-erythritol kinase	37.05 ± 14.96
SAUSA300_0112	lctP	L-lactate permease	37.05 ± 12.4
SAUSA300_0793	hypothetical	hypothetical protein	37.05 ± 9.67
SAUSA300_1387	hypothetical	phiSLT ORF129-like protein	37.04 ± 7.66
SAUSA300_1952	hypothetical	phiPV083 ORF027-like protein	36.98 ± 11.36
SAUSA300_1642	hypothetical	D-serine/D-alanine/glycine transporter	36.95 ± 6.91
SAUSA300_0973	purM	phosphoribosylaminoimidazole synthetase	36.91 ± 1.98
SAUSA300_0305	hypothetical	formate/nitrite transporter family protein	36.89 ± 8.82
SAUSA300_0510	clpC	endopeptidase	36.85 ± 7.14
SAUSA300_1235	guaC	guanosine monophosphate reductase	36.82 ± 17.8
SAUSA300_1668	hypothetical	OsmC/Ohr family protein	36.8 ± 12.27
SAUSA300_1895	hypothetical	nitric oxide synthase oxygenase	36.77 ± 11.5
SAUSA300_0034	hypothetical	IS1272, transposase	36.72 ± 8.46
SAUSA300_0483	hypothetical	tetrapyrrole methylase family protein	36.7 ± 14.15
SAUSA300_1939	hypothetical	phi77 ORF015-like protein, putative protease / phage portal protein	36.7 ± 12
SAUSA300_2265	hypothetical	putative amino acid permease	36.65 ± 0.7
SAUSA300_2395	hypothetical	amino acid permease	36.64 ± 1.11
SAUSA300_0685	fruA	fructose specific permease	36.63 ± 11.45
SAUSA300_0968	hypothetical	phosphoribosylaminoimidazole-succinocarboxamide synthase	36.6 ± 10.58
SAUSA300_0635	fhuG	ferrichrome transport permease protein fhuG	36.53 ± 11.18
SAUSA300_0231	hypothetical	ABC transporter, substrate-binding protein	36.52 ± 8.54
SAUSA300_1810	hypothetical	IS1181, transposase	36.5 ± 11.35
SAUSA300_0867	spsA	signal peptidase IA	36.49 ± 6.7
SAUSA300_1677	hypothetical	cell wall surface anchor family protein	36.47 ± 5.89
SAUSA300_0810	hypothetical	hypothetical protein	36.44 ± 7.47
SAUSA300_0321	hypothetical	hypothetical protein	36.42 ± 13.59
SAUSA300_0617	hypothetical	Na+/H+ antiporter	36.42 ± 10.47
SAUSA300_2331	hypothetical	transcriptional regulator, MarR family	36.42 ± 13.68
SAUSA300_0242	gutB	sorbitol dehydrogenase	36.39 ± 5.75
SAUSA300_2519	hypothetical	putative cobalamin synthesis protein	36.39 ± 16.99
SAUSA300_2125	hypothetical	ATP-binding Mrp/Nbp35 family protein	36.38 ± 8.13
SAUSA300_2336	hypothetical	MerR family transcriptional regulator	36.36 ± 11.95
SAUSA300_2480	hypothetical	transcriptional regulator, LysR family	36.35 ± 14.32
SAUSA300_1866	vraS	two-component sensor histidine kinase	36.33 ± 9.75
SAUSA300_1845	hemL	glutamate-1-semialdehyde aminotransferase	36.31 ± 5.97
SAUSA300_2213	hypothetical	AcrB/AcrD/AcrF family protein	36.23 ± 15.38
SAUSA300_2266	hypothetical	hypothetical protein	36.2 ± 13.35
SAUSA300_1331	ald	alanine dehydrogenase	36.15 ± 4.73
SAUSA300_1443	rluB	ribosomal large subunit pseudouridine synthase B	36.11 ± 12.94
SAUSA300_0627	tagX	teichoic acid biosynthesis protein X	36.09 ± 5.84
SAUSA300_1734	hypothetical	conserved hypothetical protein	36.08 ± 10.9
SAUSA300_2630	nixA	high-affinity nickel-transporter	36.06 ± 12.93
SAUSA300_0670	hypothetical	ABC transporter ATP-binding protein	36.06 ± 7.48
SAUSA300_1613	hypothetical	putative abrB protein	36.06 ± 1.97
SAUSA300_0534	hypothetical	amidohydrolase	36.06 ± 9.87
SAUSA300_1994	scrB	sucrose-6-phosphate hydrolase	36.03 ± 11.77
SAUSA300_2309	hypothetical	sensor histidine kinase	36 ± 12.55
SAUSA300_2473	hypothetical	conserved hypothetical protein	35.98 ± 7.01
SAUSA300_1549	hypothetical	ComE operon protein 1	35.97 ± 11.32
SAUSA300_0512	hypothetical	PIN domain protein	35.86 ± 20.7
SAUSA300_2643	hypothetical	putative chromosome partioning protein, ParB family	35.74 ± 10.31
SAUSA300_0458	hypothetical	Orn/Lys/Arg decarboxylase	35.71 ± 7.46
SAUSA300_2594	msrA	methionine sulfoxide reductase A	35.7 ± 9.76
SAUSA300_2489	hypothetical	antibiotic transport-associated protein-like protein	35.69 ± 7.27
SAUSA300_2254	hypothetical	glycerate dehydrogenase-like protein	35.67 ± 8.28
SAUSA300_2611	hisD	histidinol dehydrogenase	35.62 ± 5.72
SAUSA300_0656	hypothetical	conserved hypothetical protein	35.35 ± 15.62
SAUSA300_1747	hypothetical	conserved hypothetical protein	35.35 ± 10.44
SAUSA300_0860	rocD	ornithine--oxo-acid transaminase	35.34 ± 7.44
SAUSA300_1936	hypothetical	conserved hypothetical phage protein	35.32 ± 16.78
SAUSA300_0415	lpl3	tandem lipoprotein	35.31 ± 7.89
SAUSA300_1570	hypothetical	U32 family peptidase	35.29 ± 7.3
SAUSA300_0121	hypothetical	putative drug transporter	35.17 ± 14.48
SAUSA300_0408	hypothetical	hypothetical protein	35.15 ± 8.78
SAUSA300_1981	hypothetical	phage terminase family protein	35.09 ± 16.59
SAUSA300_2521	hypothetical	hypothetical protein	35.08 ± 11.21
SAUSA300_0159	cap5H	capsular polysaccharide biosynthesis protein Cap5H	35.02 ± 15.13
SAUSA300_2001	hypothetical	similar to DNA mismatch repair protein	34.99 ± 18.82
SAUSA300_2287	hypothetical	putative membrane protein	34.94 ± 14.18
SAUSA300_2509	hypothetical	transcriptional regulator, TetR family	34.9 ± 14.37
SAUSA300_0189	entB	isochorismatase	34.87 ± 5.96
SAUSA300_2327	hypothetical	hypothetical protein	34.8 ± 8.39
SAUSA300_1614	hemL	glutamate-1-semialdehyde-2,1-aminomutase	34.75 ± 10.96
SAUSA300_0909	hypothetical	RluA family pseudouridine synthase	34.63 ± 12.5
SAUSA300_2102	hypothetical	haloacid dehalogenase-like hydrolase	34.63 ± 8.23
SAUSA300_0052	hypothetical	hypothetical protein	34.54 ± 8.1
SAUSA300_0333	hypothetical	transcriptional antiterminator, BglG family	34.54 ± 14.3
SAUSA300_1928	hypothetical	phi77 ORF109-like protein	34.52 ± 16.37
SAUSA300_2378	hypothetical	hypothetical protein	34.47 ± 16.41
SAUSA300_2140	hypothetical	conserved hypothetical protein	34.43 ± 7.22
SAUSA300_0786	hypothetical	OsmC/Ohr family protein	34.35 ± 14.62
SAUSA300_1890	hypothetical	staphopain A	34.35 ± 13.97
SAUSA300_1376	hypothetical	putative lipoprotein	34.35 ± 15.74
SAUSA300_0902	pepF	oligoendopeptidase F	34.34 ± 2.76
SAUSA300_1017	hypothetical	hypothetical protein	34.27 ± 12.78
SAUSA300_1448	hypothetical	transcriptional regulator, Fur family	34.23 ± 12.1
SAUSA300_0950	hypothetical	cysteine protease precursor	34.12 ± 10.8
SAUSA300_0984	ptsI	phosphoenolpyruvate-protein phosphotransferase	34.1 ± 8
SAUSA300_0093	hypothetical	transcriptional regulator, LysR family domain protein	34.1 ± 14.18
SAUSA300_2602	icaC	intercellular adhesion protein C	34.08 ± 11.58
SAUSA300_2083	hypothetical	acetyltransferase	34.05 ± 10.48
SAUSA300_1169	ftsK	DNA translocase FtsK	34.02 ± 6.54
SAUSA300_1452	proC	pyrroline-5-carboxylate reductase	33.98 ± 15.57
SAUSA300_2100	hypothetical	lytic regulatory protein	33.97 ± 11.76
SAUSA300_1284	hypothetical	hypothetical protein	33.95 ± 15.11
SAUSA300_1006	hypothetical	conserved hypothetical protein	33.93 ± 14.69
SAUSA300_0921	prfC	peptide chain release factor 3	33.89 ± 13.23
SAUSA300_0060	hypothetical	putative transposase	33.88 ± 10.77
SAUSA300_2069	hypothetical	conserved hypothetical protein	33.84 ± 10.68
SAUSA300_0940	hypothetical	hypothetical protein	33.82 ± 11.97
SAUSA300_0017	purA	adenylosuccinate synthetase	33.8 ± 13.2
SAUSA300_0448	treP	PTS system, trehalose-specific IIBC component	33.64 ± 9.76
SAUSA300_0062	arcB	ornithine carbamoyltransferase	33.62 ± 5.86
SAUSA300_0887	oppB	oligopeptide ABC transporter permease	33.62 ± 8.35
SAUSA300_2158	hypothetical	conserved hypothetical protein	33.6 ± 17.26
SAUSA300_0274	hypothetical	conserved hypothetical protein	33.5 ± 9.77
SAUSA300_2110	fmtB	truncated FmtB protein	33.49 ± 10.14
SAUSA300_1207	hypothetical	hypothetical protein	33.49 ± 8.64
SAUSA300_1912	hypothetical	putative membrane protein	33.47 ± 14.68
SAUSA300_0723	hypothetical	hypothetical protein	33.46 ± 8.65
SAUSA300_0942	hypothetical	hypothetical protein	33.31 ± 15.02
SAUSA300_2475	hypothetical	conserved hypothetical protein	33.28 ± 16.13
SAUSA300_0064	arcD	arginine/oirnithine antiporter	33.22 ± 7.16
SAUSA300_1884	hypothetical	CamS sex pheromone cAM373	33.18 ± 8.23
SAUSA300_0132	hypothetical	glycosyl transferase, group 1 family protein	33.18 ± 15.89
SAUSA300_2329	gltT	proton/sodium-glutamate symport protein	33.17 ± 12.21
SAUSA300_0008	hutH	histidine ammonia-lyase	33.17 ± 16.41
SAUSA300_1261	hypothetical	putative glutamyl aminopeptidase	33.17 ± 6.83
SAUSA300_0176	hypothetical	ABC transporter permease	33.13 ± 14.62
SAUSA300_1085	hypothetical	hypothetical protein	33.08 ± 5.88
SAUSA300_0564	hypothetical	conserved hypothetical protein	33.08 ± 15.02
SAUSA300_2243	ureG	urease accessory protein UreG	33.07 ± 6.18
SAUSA300_0683	hypothetical	transcriptional regulator, DeoR family	33.04 ± 9.62
SAUSA300_1222	nuc	thermonuclease	33.03 ± 12.44
SAUSA300_1938	hypothetical	phi77 ORF006-like protein capsid protein	33.03 ± 6.86
SAUSA300_1515	hypothetical	ABC transporter permease	32.93 ± 0.72
SAUSA300_1005	hypothetical	manganese transport protein MntH	32.92 ± 15.94
SAUSA300_2389	hypothetical	putative drug transporter	32.85 ± 15.21
SAUSA300_1763	epiP	lantibiotic epidermin leader peptide processing serine protease EpiP	32.84 ± 10.8
SAUSA300_0337	hypothetical	glycerol-3-phosphate transporter	32.84 ± 6.07
SAUSA300_0262	rbsK	ribokinase	32.79 ± 10.65
SAUSA300_1967	hypothetical	conserved hypothetical phage protein	32.71 ± 13.16
SAUSA300_0153	cap5B	capsular polysaccharide biosynthesis protein Cap5B	32.69 ± 9.79
SAUSA300_2542	hypothetical	putative AMP-binding enzyme	32.67 ± 9.26
SAUSA300_2369	hypothetical	6-carboxyhexanoate--CoA ligase	32.65 ± 17.53
SAUSA300_0254	hypothetical	sensor histidine kinase	32.6 ± 11.79
SAUSA300_1661	thiI	thiamine biosynthesis protein ThiI	32.51 ± 14.36
SAUSA300_0357	metE	5-methyltetrahydropteroyltriglutamate-- homocysteine S-methyltransferase	32.5 ± 13.21
SAUSA300_1561	hypothetical	hypothetical protein	32.46 ± 7.55
SAUSA300_0975	hypothetical	bifunctional purine biosynthesis protein	32.45 ± 12.24
SAUSA300_2050	hypothetical	TENA/THI-4 family protein	32.43 ± 12.16
SAUSA300_0556	hypothetical	SIS domain protein	32.4 ± 15.79
SAUSA300_2360	hypothetical	multidrug resistance protein	32.38 ± 15.37
SAUSA300_0332	hypothetical	PTS system, IIA component	32.36 ± 13.13
SAUSA300_2534	panB	3-methyl-2-oxobutanoate hydroxymethyltransferase	32.35 ± 8.88
SAUSA300_0252	hypothetical	glycosyl transferase, group 2 family protein	32.31 ± 9.83
SAUSA300_2374	hypothetical	ABC transporter, ATP-binding/permease protein	32.24 ± 15.84
SAUSA300_0943	hypothetical	acetyltransferase, GNAT family family	32.16 ± 11.01
SAUSA300_2620	hypothetical	hypothetical protein	32.15 ± 16.1
SAUSA300_1518	hypothetical	ATP-dependent RNA helicase, DEAD/DEAH box family	32.14 ± 13.32
SAUSA300_2146	hypothetical	alcohol dehydrogenase, zinc-containing	32.12 ± 9.8
SAUSA300_1287	asd	aspartate semialdehyde dehydrogenase	32.04 ± 8.96
SAUSA300_0124	hypothetical	HPCH/HPAI aldolase family protein	32.03 ± 14.72
SAUSA300_2228	modC	molybdenum ABC transporter, ATP-binding protein ModC	32.02 ± 11.26
SAUSA300_1305	hypothetical	2-oxoglutarate dehydrogenase, E2 component, dihydrolipoamide succinyltransferase	32 ± 13.37
SAUSA300_1732	hypothetical	putative transposase	31.96 ± 11.52
SAUSA300_2569	arcB	ornithine carbamoyltransferase	31.88 ± 6.08
SAUSA300_1639	phoP	alkaline phosphatase synthesis transcriptional regulatory protein	31.87 ± 11.44
SAUSA300_2282	hypothetical	hypothetical protein	31.85 ± 7.69
SAUSA300_0201	hypothetical	peptide ABC transporter, permease protein	31.71 ± 13.1
SAUSA300_2645	gidB	glucose-inhibited division protein B	31.63 ± 15
SAUSA300_2496	hypothetical	D-lactate dehydrogenase	31.62 ± 7.5
SAUSA300_0007	hypothetical	hypothetical protein	31.5 ± 14.53
SAUSA300_0666	hypothetical	hypothetical protein	31.47 ± 7.48
SAUSA300_1195	miaA	tRNA delta(2)-isopentenylpyrophosphate transferase	31.43 ± 8.89
SAUSA300_1034	srtB	sortase B	31.38 ± 12.18
SAUSA300_0772	clfA	clumping factor A	31.36 ± 14.88
SAUSA300_0598	hypothetical	putative iron compound ABC transporter iron compound-binding protein	31.34 ± 9.28
SAUSA300_0816	hypothetical	CsbD-like superfamily protein	31.34 ± 7.35
SAUSA300_2530	hypothetical	TetR family transcriptional regulator	31.32 ± 14.96
SAUSA300_1379	hypothetical	putative lipoprotein	30.77 ± 15.36
SAUSA300_1290	dapD	tetrahydrodipicolinate acetyltransferase	30.76 ± 4.01
SAUSA300_2320	hypothetical	conserved hypothetical protein	30.76 ± 1.49
SAUSA300_0771	hypothetical	acetyltransferase, GNAT family	30.75 ± 21.38
SAUSA300_0034	hypothetical	IS1272, transposase	30.74 ± 14.83
SAUSA300_0277	hypothetical	putative staphyloxanthin biosynthesis protein	30.68 ± 15.77
SAUSA300_0120	sbnC	IucC family siderophore biosynthesis protein	30.67 ± 14.9
SAUSA300_2402	hypothetical	hypothetical protein	30.62 ± 10.44
SAUSA300_0953	hypothetical	putative membrane protein	30.61 ± 15.74
SAUSA300_0763	est	carboxylesterase	30.58 ± 10.65
SAUSA300_2071	hypothetical	HemK family modification methylase	30.55 ± 13.04
SAUSA300_0339	hypothetical	conserved hypothetical protein	30.54 ± 11.42
SAUSA300_2572	aur	zinc metalloproteinase aureolysin	30.49 ± 18.16
SAUSA300_0372	hypothetical	hypothetical protein	30.45 ± 14.76
SAUSA300_0430	hypothetical	hypothetical protein	30.45 ± 0.12
SAUSA300_1658	hypothetical	hypothetical protein	30.28 ± 21.99
SAUSA300_0340	hypothetical	NADH-dependent FMN reductase	30.28 ± 7.8
SAUSA300_1033	hypothetical	iron/heme permease	30.24 ± 13.17
SAUSA300_0187	rocD	ornithine aminotransferase	30.17 ± 10.83
SAUSA300_1547	hypothetical	DNA internalization-related competence proteinComEC/Rec2	30.16 ± 16.32
SAUSA300_2464	hypothetical	hydrolase, haloacid dehalogenase-like family	30.06 ± 10.54
SAUSA300_0411	hypothetical	tandem lipoprotein	30.02 ± 12.54
SAUSA300_1637	hypothetical	putative membrane protein	30.01 ± 16.02
SAUSA300_1901	aldA2	aldehyde dehydrogenase	30 ± 9.32
SAUSA300_0575	hypothetical	hypothetical protein	29.87 ± 6.84
SAUSA300_1345	asnC	asparaginyl-tRNA synthetase	29.81 ± 12.09
SAUSA300_0787	aroD	3-dehydroquinate dehydratase	29.73 ± 10.35
SAUSA300_1971	hypothetical	phi77 ORF017-like protein	29.57 ± 10.14
SAUSA300_0714	hypothetical	integral membrane protein	29.56 ± 17.12
SAUSA300_2139	hypothetical	putative transporter	29.52 ± 11.25
SAUSA300_2348	hypothetical	conserved hypothetical protein	29.51 ± 16.04
SAUSA300_1012	hypothetical	conserved hypothetical protein	29.5 ± 9.33
SAUSA300_0567	hypothetical	hypothetical protein	29.38 ± 8.86
SAUSA300_1889	purB	adenylosuccinate lyase	29.24 ± 9.71
SAUSA300_2312	mqo	malate:quinone oxidoreductase	29.07 ± 15.14
SAUSA300_0518	hypothetical	hypothetical protein	28.92 ± 7.11
SAUSA300_0914	hypothetical	sodium:alanine symporter family protein	28.83 ± 12.62
SAUSA300_0312	hypothetical	hypothetical protein	28.79 ± 10.36
SAUSA300_0614	hypothetical	putative Na+/H+ antiporter, MnhE component	28.74 ± 11.23
SAUSA300_2305	hypothetical	transposase, truncation	28.69 ± 10.48
SAUSA300_0632	hypothetical	hypothetical protein	28.65 ± 10.41
SAUSA300_1378	hypothetical	hypothetical protein	28.62 ± 15.77
SAUSA300_2253	ssaA	secretory antigen precursor SsaA	28.61 ± 15
SAUSA300_1410	hypothetical	virulence-associated protein E	28.54 ± 14.4
SAUSA300_1693	hypothetical	conserved hypothetical protein	28.52 ± 15.43
SAUSA300_2042	hypothetical	hypothetical protein	28.5 ± 13.05
SAUSA300_0606	hypothetical	hypothetical protein	28.45 ± 11.21
SAUSA300_0680	norA	multi drug resistance protein	28.44 ± 10.26
SAUSA300_2589	hypothetical	LPXTG-motif cell wall surface anchor family protein	28.4 ± 18.92
SAUSA300_2010	leuA	2-isopropylmalate synthase	28.18 ± 7.9
SAUSA300_2433	hypothetical	phosphoglucomutase/phosphomannomutase family protein	28.08 ± 15.11
SAUSA300_2250	nhaC	Na+/H+ antiporter NhaC	28.01 ± 12.18
SAUSA300_0413	hypothetical	tandem lipoprotein	28 ± 9.88
SAUSA300_1946	hypothetical	phiPVL ORF057-like protein, transcriptionalactivator RinB	27.98 ± 13.6
SAUSA300_0156	cap5E	capsular polysaccharide biosynthesis protein Cap5E	27.92 ± 18.66
SAUSA300_2133	hypothetical	transporter gate domain-containing protein	27.62 ± 15.09
SAUSA300_1354	hypothetical	hypothetical protein	27.56 ± 10.07
SAUSA300_1644	pyk	pyruvate kinase	27.52 ± 17.28
SAUSA300_1001	potC	spermidine/putrescine ABC transporter permease	27.25 ± 12.3
SAUSA300_0896	oppC	oligopeptide ABC transporter permease	27.19 ± 13.69
SAUSA300_2154	lacB	galactose-6-phosphate isomerase subunit LacB	27.12 ± 12.81
SAUSA300_0414	hypothetical	tandem lipoprotein	26.95 ± 7.81
SAUSA300_0773	hypothetical	putative staphylocoagulase	26.72 ± 10.15
SAUSA300_0074	opp-3B	oligopeptide permease, channel-forming protein	26.61 ± 12.01
SAUSA300_0955	atl	autolysin	26.54 ± 13.58
SAUSA300_1687	hypothetical	FtsK/SpoIIIE family protein	26.53 ± 11.89
SAUSA300_0811	hypothetical	hypothetical protein	26.44 ± 14.65
SAUSA300_1807	hypothetical	amino acid ABC transporter, ATP-binding protein	26.29 ± 15.57
SAUSA300_0977	hypothetical	cobalt transport family protein	26.27 ± 19
SAUSA300_1023	hypothetical	hypothetical protein	26.17 ± 15.88
SAUSA300_0800	sek	enterotoxin K	26.13 ± 12.75
SAUSA300_0725	hypothetical	hypothetical protein	25.82 ± 12.06
SAUSA300_0903	hypothetical	hypothetical protein	25.56 ± 11.92
SAUSA300_1769	lukE	leukotoxin LukE	25.54 ± 13.1
SAUSA300_2021	hypothetical	S1 RNA-binding domain-containing protein	25.19 ± 10
SAUSA300_1718	arsB	aresenical pump membrane protein	25.04 ± 12.45
SAUSA300_0601	hypothetical	alpha/beta fold family hydrolase	25.02 ± 11.68
SAUSA300_2273	hypothetical	Na+/H+ antiporter family protein	24.94 ± 12.33
SAUSA300_0586	hypothetical	hypothetical protein	24.91 ± 8.82
SAUSA300_1989	agrB	accessory gene regulator protein B	24.89 ± 12.8
SAUSA300_2270	glvC	PTS system, arbutin-like IIBC component	24.41 ± 13.22
SAUSA300_2381	hypothetical	conserved hypothetical protein	24.28 ± 12.34
SAUSA300_2466	hypothetical	putative membrane protein	24.14 ± 9.45
SAUSA300_0028	hypothetical	putative transposase	24 ± 14.24
SAUSA300_1402	hypothetical	phiSLT ORF257-like protein, putative prophage protease	23.86 ± 13.56
SAUSA300_1495	hypothetical	hypothetical protein	23.6 ± 13.18
SAUSA300_2513	hypothetical	hypothetical protein	23.45 ± 16.62
SAUSA300_0986	hypothetical	cytochrome D ubiquinol oxidase, subunit I	23.42 ± 14.8
SAUSA300_2342	narH	respiratory nitrate reductase, beta subunit	23.25 ± 9.87
SAUSA300_0157	cap5F	capsular polysaccharide biosynthesis protein Cap5F	23.24 ± 16.41
SAUSA300_0318	hypothetical	N-acetylmannosamine-6-phosphate 2-epimerase	22.75 ± 11.96
SAUSA300_2030	hypothetical	hypothetical protein	22.47 ± 12.46
SAUSA300_1868	hypothetical	hypothetical protein	21.5 ± 11.85
SAUSA300_2556	hypothetical	ABC transporter protein	21.4 ± 14.92
SAUSA300_0127	hypothetical	hypothetical protein	20.31 ± 18.8
SAUSA300_0713	hypothetical	GTP cyclohydrolase I	20.31 ± 19.71
SAUSA300_0181	hypothetical	non-ribosomal peptide synthetase	19.13 ± 15.9
SAUSA300_1670	serA	D-3-phosphoglycerate dehydrogenase	18.77 ± 18.66
SAUSA300_1198	hypothetical	putative GTP-binding protein	17.31 ± 15.31
SAUSA300_1182	hypothetical	pyruvate ferredoxin oxidoreductase, alpha subunit	16.45 ± 16.59
SAUSA300_0605	sarA	accessory regulator A	16.43 ± 16.7
SAUSA300_1231	hypothetical	gamma-aminobutyrate permease	15.99 ± 15.99
SAUSA300_2437	sarT	staphylococcal accessory regulator T	15.65 ± 19.8
SAUSA300_1957	hypothetical	phiPVL ORF046-like protein	14.59 ± 18.77
SAUSA300_0923	htrA	serine protease	14.22 ± 15.76
SAUSA300_1921	hypothetical	truncated amidase	14.18 ± 17.7
SAUSA300_1322	hypothetical	hypothetical protein	13.89 ± 15.47
SAUSA300_1691	hypothetical	glutamyl-aminopeptidase	13.76 ± 15.72
SAUSA300_2561	phoB	alkaline phosphatase	12.53 ± 13.47
SAUSA300_2159	hypothetical	aldo/keto reductase family protein	11.21 ± 19.4
SAUSA300_0673	hypothetical	cobalamin synthesis protein/P47K family protein	6.67 ± 17.19
